# Supplementary material for: Knocking down mitochondrial iron transporter (MIT) reprograms primary and secondary metabolism in rice plants
Source: J Exp Bot. 2015 Dec 17;67(5):1357–68. doi: 10.1093/jxb/erv531 (PMC4762380; doi:10.1093/jxb/erv531)
Supplement: Supplementary Data [file supp_erv531_supplementary_table_S1.xls]

## Sheet: Root up regulated
	Table-S1: Genes significantly upregulated in roots
			mit-2/WT
			Root		Shoot
S.No.	Gene	Description	R1	R2	R1	R2
1	Os01g0108500	(No Hit)	24.8136	26.0445	12.2243	10.2216
2	Os01g0113000	Peptidase C48, SUMO/Sentrin/Ubl1 family protein.	2.00746	2.07222	1.07401	1.00073
3	Os01g0116400	Protein kinase domain containing protein.	3.5907	2.09997	1.54836	1.47731
4	Os01g0123900	Bowman-Birk type proteinase inhibitor (EBI).	11.6865	15.7634	2.70508	2.64641
5	Os01g0198900	Conserved hypothetical protein.	2.72236	2.37918	1.35374	1.20732
6	Os01g0237500	Hypothetical protein.	2.67484	2.30458	9.06213	9.54375
7	Os01g0248300	Conserved hypothetical protein.	2.31335	2.66619	0.854694	1.1063
8	Os01g0248500	Pathogen-related protein.	3.66293	2.42161	2.21396	1.43525
9	Os01g0250000	HGWP repeat containing protein.	11.581	2.07049	1.48804	1.38708
10	Os01g0257500	HGWP repeat containing protein.	7.2179	4.05524	1.73801	1.2461
11	Os01g0304400	Conserved hypothetical protein.	1.99422	2.07857	1.20561	1.20482
12	Os01g0314000	Conserved hypothetical protein.	2.23076	2.06036	1.1319	0.721648
13	Os01g0336300	(No Hit)	2.46913	2.17126	0.357671	0.210955
14	Os01g0357600	(No Hit)	2.40516	2.332	1.27658	1.04436
15	Os01g0374000	Glutathione transferase (EC 2.5.1.18).	2.56615	4.02113	1.16264	2.04698
16	Os01g0377000	Cytochrome P450 family protein.	3.2654	3.3449	0.306594	1.29203
17	Os01g0392800	Conserved hypothetical protein.	2.46244	2.2122	2.01581	1.83409
18	Os01g0533900	Multidrug resistance protein 1 homolog.	2.38899	2.08389	1.41854	1.74925
19	Os01g0553900	(No Hit)	8.33295	6.74711	1.9414	1.62939
20	Os01g0566500	Dioxygenase RAMOSUS1.	5.61482	4.01204	0.844389	0.901266
21	Os01g0567200	Conserved hypothetical protein.	59.8698	37.9457	5.36211	5.82849
22	Os01g0595600	Alpha/beta hydrolase fold domain containing protein.	2.76978	2.75719	1.07385	1.0078
23	Os01g0645400	Dimethylaniline monooxygenase-like protein (Flavin-containing monooxygenase YUCCA).	2.26348	2.18525	0.702805	0.74351
24	Os01g0657800	(No Hit)	12.9955	3.8991	1.56286	1.47792
25	Os01g0661800	Conserved hypothetical protein.	2.00591	3.07961	3.0331	1.98831
26	Os01g0683500	(No Hit)	2.27438	3.27142	0.643704	0.382354
27	Os01g0686200	Zinc-containing alcohol dehydrogenase family protein.	5.7505	2.77246	1.02558	0.788005
28	Os01g0692400	Conserved hypothetical protein.	66.0342	94.4668	28.9064	20.4137
29	Os01g0696900	Conserved hypothetical protein.	2.23446	3.92329	0.617049	1.14699
30	Os01g0731100	Conserved hypothetical protein.	2.8091	2.51671	1.45272	1.46893
31	Os01g0754800	Conserved hypothetical protein.	2.17149	2.0845	0.634236	2.17388
32	Os01g0757200	Gibberellin 2-beta-dioxygenase (EC 1.14.11.13) (Gibberellin 2-beta- hydroxylase) (Gibberellin 2-oxidase) (GA 2-oxidase).	2.14994	2.0083	1.58822	1.49299
33	Os01g0783200	Diacylglycerol kinase.	4.20149	2.73821	0.862867	1.40256
34	Os01g0803900	(No Hit)	2.07692	2.2035	1.52738	1.10408
35	Os01g0845900	Calcium-binding EF-hand domain containing protein.	87.7481	84.7165	14.7947	19.6064
36	Os01g0866400	Fructose-1,6-bisphosphatase (EC 3.1.3.11) (Fragment).	2.73487	2.6782	0.866265	0.908282
37	Os01g0869800	Photosystem II subunit PsbS.	2.44448	2.17355	1.2497	0.990314
38	Os01g0872900	Protein of unknown function DUF635 family protein.	5.09284	11.6585	0.716651	0.664719
39	Os01g0873000	Homeodomain-like containing protein.	4.86959	3.67685	0.600397	0.50723
40	Os01g0873100	Amidophosphoribosyltransferase, chloroplast precursor (EC 2.4.2.14) (Glutamine phosphoribosylpyrophosphate amidotransferase) (ATASE) (GPAT).	2.47863	3.05967	0.845392	1.05605
41	Os01g0914600	TPR-like domain containing protein.	2.49672	2.01605	0.647272	1.02118
42	Os01g0946600	Glucan endo-1,3-beta-glucosidase GV (EC 3.2.1.39) ((1->3)-beta-glucan endohydrolase GV) ((1->3)-beta-glucanase isoenzyme GV) (Beta-1,3- endoglucanase GV).	2.42096	2.18116	2.01986	1.74995
43	Os01g0975900	Tonoplast membrane integral protein ZmTIP1-2.	2.85794	2.72539	1.49659	1.44218
44	Os02g0129000	Conserved hypothetical protein.	129.771	175.132	43.154	62.404
45	Os02g0161700	Leucine-rich repeat, cysteine-containing type containing protein.	17.187	25.4293	19.0946	12.4394
46	Os02g0176100	Protein kinase domain containing protein.	2.0498	2.10929	1.16964	0.714485
47	Os02g0176300	Hypothetical protein.	2.40016	2.08679	1.15071	0.868746
48	Os02g0207500	Non-protein coding transcript, unclassifiable transcript.	6.98145	7.79306	1.54173	1.60268
49	Os02g0235500	(No Hit)	9.88265	3.62686	1.74365	1.52214
50	Os02g0240300	Plant peroxidase family protein.	5.186	5.1777	0.981847	0.692349
51	Os02g0252400	Zn-finger, Dof type domain containing protein.	15.1717	15.4698	13.065	26.094
52	Os02g0282500	NBS-LRR protein (Fragment).	2.59407	2.23333	0.634363	1.06924
53	Os02g0288400	MRP-like ABC transporter.	2.39065	2.72809	2.55562	0.741344
54	Os02g0308900	Conserved hypothetical protein.	2.66626	2.26463	0.793534	0.749594
55	Os02g0436000	(No Hit)	2.35205	3.38016	1.01921	2.27975
56	Os02g0464900	(No Hit)	3.20953	3.20329	0.864531	1.09889
57	Os02g0468500	Protein prenyltransferase domain containing protein.	2.40908	2.36271	0.744033	1.0843
58	Os02g0483500	Transferase family protein.	4.08324	7.30885	0.776026	0.708719
59	Os02g0492900	Ankyrin-like protein-like protein.	2.24182	7.18524	0.631012	1.08063
60	Os02g0522300	Hypothetical protein.	2.67916	2.49509	0.756642	0.7987
61	Os02g0569000	Cytochrome P450 family protein.	2.12039	2.71689	4.30318	4.32059
62	Os02g0586000	Conserved hypothetical protein.	3.85123	2.71151	1.5014	1.20328
63	Os02g0586900	Glycine rich family protein.	3.99947	3.6543	0.634935	1.08222
64	Os02g0587800	(No Hit)	2.23014	10.3383	0.653943	3.00929
65	Os02g0599700	Protein phosphatase 2C-like domain containing protein.	2.01057	2.18126	0.915806	0.97348
66	Os02g0640400	(No Hit)	5.96875	4.70163	1.44315	1.37796
67	Os02g0642200	Remorin (pp34).	2.68491	2.38289	0.699216	0.378705
68	Os02g0692400	(No Hit)	2.29744	2.34876	0.975371	1.42239
69	Os02g0693700	MDR-like p-glycoprotein.	2.33491	4.51852	1.69149	3.21997
70	Os02g0727000	(No Hit)	12.4731	3.90529	1.66976	1.23843
71	Os02g0812400	Nucleotidyl transferase domain containing protein.	2.39049	2.18163	1.33299	1.27592
72	Os03g0106500	Beta-expansin precursor (Beta-expansin 1).	3.75717	4.77633	0.673799	1.14993
73	Os03g0106900	Beta-expansin precursor (Beta-expansin 1).	2.43946	3.44211	0.627637	1.11291
74	Os03g0109300	Conserved hypothetical protein 730 family protein.	2.43836	2.30961	2.04939	1.8893
75	Os03g0115800	Conserved hypothetical protein.	174.29	107.901	186.744	94.2385
76	Os03g0117600	(No Hit)	14.2428	6.0797	1.62898	1.54968
77	Os03g0142700	(No Hit)	9.60955	4.89264	1.52872	1.48402
78	Os03g0178300	Alpha/beta hydrolase family protein.	3.59865	2.63764	1.17396	0.604668
79	Os03g0215400	Box protein (MADS box protein MADS1).	7.89121	6.25041	1.14978	1.00918
80	Os03g0259400	Leucoanthocyanidin reductase (EC 1.17.1.3) (Leucocyanidin reductase).	3.08816	2.53012	0.8767	1.72153
81	Os03g0296600	ECA1 protein.	34.4825	31.4057	36.7574	28.3103
82	Os03g0296700	Hypothetical protein.	6.00441	4.50694	19.5058	22.7896
83	Os03g0309300	Eggshell protein family protein.	2.09657	2.27632	1.01226	1.05054
84	Os03g0309400	Pectinesterase family protein.	44.9751	74.8074	0.642625	1.07891
85	Os03g0342000	(No Hit)	4.20972	5.28332	1.51194	1.53677
86	Os03g0347500	MtN3-like protein.	13.6005	7.75405	0.65422	1.08342
87	Os03g0347900	Terpenoid synthase domain containing protein.	4.46297	2.93143	2.28791	1.76344
88	Os03g0355000	(No Hit)	2.6997	2.62563	1.03966	2.23232
89	Os03g0373500	Hypothetical protein.	2.47124	2.77415	1.54176	0.607612
90	Os03g0438700	(No Hit)	3.04461	4.02678	1.29596	1.58828
91	Os03g0594100	Cytochrome P450 family protein.	2.593	2.42895	1.41165	5.0364
92	Os03g0596400	Protein of unknown function XH domain containing protein.	2.05574	2.88872	1.50346	1.6857
93	Os03g0596600	Conserved hypothetical protein.	25.6395	31.9524	4.63484	7.79636
94	Os03g0602300	Cytochrome P450 family protein.	2.54887	2.67596	57.6441	57.3307
95	Os03g0624300	Hypothetical protein.	3.01407	2.48043	1.73633	1.53155
96	Os03g0626100	Zn-finger, cysteine-rich C6HC domain containing protein.	3.53854	3.50537	0.779343	1.15631
97	Os03g0629800	Conserved hypothetical protein.	303.97	339.199	60.8324	52.5262
98	Os03g0714800	En/Spm-like transposon proteins family protein.	47.6145	59.6432	30.1747	33.307
99	Os03g0726100	Tubulin alpha-2 chain (Alpha-2 tubulin).	4.8262	3.90907	25.2111	19.2105
100	Os03g0732000	LYTB-like protein precursor.	3.01437	3.49226	0.634279	1.29741
101	Os03g0734000	Conserved hypothetical protein.	3.34836	3.22922	0.655551	1.07667
102	Os03g0734100	Conserved hypothetical protein.	2.22449	2.02811	15.2241	9.81472
103	Os03g0797800	AUX/IAA protein family protein.	2.54863	2.38969	0.475489	0.865988
104	Os03g0801300	(No Hit)	3.2606	2.67571	0.811482	0.860483
105	Os03g0805600	Rieske [2Fe-2S] region domain containing protein.	2.10495	2.00997	0.903618	0.976696
106	Os03g0838500	Proteinase inhibitor I9, subtilisin propeptide domain containing protein.	2.19122	2.60399	1.64236	0.938655
107	Os04g0115200	Conserved hypothetical protein.	91.0439	79.3259	160.678	143.795
108	Os04g0122000	Leucine-rich repeat, cysteine-containing type containing protein.	4.74651	2.55374	3.17862	2.40247
109	Os04g0150700	(No Hit)	16.0064	5.28509	1.60025	1.42517
110	Os04g0165200	(No Hit)	2.39461	2.43076	0.643238	1.06464
111	Os04g0186800	Transmembrane protein.	2.48545	2.61957	0.636208	1.08389
112	Os04g0217300	(No Hit)	13.0833	4.71719	1.16469	1.65683
113	Os04g0225600	(No Hit)	6.02173	5.09344	1.60715	1.86419
114	Os04g0243400	Conserved hypothetical protein.	4.55759	4.94593	3.00414	3.18699
115	Os04g0258800	(No Hit)	6.77313	4.99371	1.84995	1.16248
116	Os04g0266600	(No Hit)	7.35359	3.77339	1.94048	1.70176
117	Os04g0268300	(No Hit)	2.9578	2.00425	0.654256	1.07776
118	Os04g0286500	Homeodomain-like containing protein.	2.39518	2.22039	1.11199	0.928195
119	Os04g0286600	Protein of unknown function DUF635 family protein.	4.78247	4.32071	0.640938	0.776759
120	Os04g0326000	ARM repeat fold domain containing protein.	9.6199	27.9564	4.38501	15.0929
121	Os04g0328200	(No Hit)	8.72633	4.77293	1.49942	1.53987
122	Os04g0355700	(No Hit)	8.78553	4.26464	2.11976	1.3202
123	Os04g0370900	Protein kinase domain containing protein.	2.32714	2.35827	1.81537	1.98141
124	Os04g0371700	Protein kinase domain containing protein.	2.86022	3.81761	3.73277	2.93645
125	Os04g0397800	Non-protein coding transcript, unclassifiable transcript.	5.07307	3.21392	13.405	12.8883
126	Os04g0438100	Conserved hypothetical protein.	3.52595	2.79714	0.636861	1.41205
127	Os04g0459500	GADPH (383 AA) (Fragment).	2.19051	2.04204	0.876034	0.885369
128	Os04g0480700	Cytochrome P450 71A1 (EC 1.14.-.-) (CYPLXXIA1) (ARP-2).	2.30238	2.05422	0.637131	1.06584
129	Os04g0482100	(No Hit)	2.28836	2.15263	1.4513	1.28514
130	Os04g0510000	Hypothetical protein.	21.8591	25.3572	6.05087	6.83368
131	Os04g0545000	WRKY transcription factor 34.	4.13614	4.58514	1.10332	1.16345
132	Os04g0557500	Basic helix-loop-helix dimerisation region bHLH domain containing protein.	2.54282	2.01864	0.698355	1.07188
133	Os04g0567200	Protein of unknown function UPF0005 family protein.	2.53838	2.91514	0.643082	1.08486
134	Os04g0572400	CRT/DRE binding factor 1.	2.00558	2.11022	1.45033	2.28808
135	Os04g0578400	Beta-ring hydroxylase (Fragment).	2.05605	2.08809	0.881704	0.770203
136	Os04g0607800	(No Hit)	6.39021	5.62724	7.33021	9.3106
137	Os04g0610600	Cor14b protein precursor.	3.34908	4.48473	1.44422	1.08063
138	Os04g0654100	(No Hit)	6.90066	3.68137	1.75891	1.41399
139	Os04g0677300	Harpin-induced 1 domain containing protein.	2.57949	2.18243	4.04643	3.45388
140	Os04g0688300	Haem peroxidase, plant/fungal/bacterial family protein.	3.70463	3.14718	1.35666	1.14557
141	Os04g0689700	Conserved hypothetical protein.	3.61264	3.52759	0.932792	0.799505
142	Os05g0100100	(No Hit)	2.89458	2.57686	1.40974	1.46171
143	Os05g0164400	(No Hit)	2.29658	2.28111	3.33498	3.32963
144	Os05g0191700	Acid phosphatase (Class B) family protein.	2.14712	2.23599	0.863336	0.518091
145	Os05g0211800	(No Hit)	7.58004	8.29892	49.8743	23.4878
146	Os05g0253200	Protein kinase domain containing protein.	2.62695	2.38147	1.02116	0.963418
147	Os05g0263300	Non-protein coding transcript, unclassifiable transcript.	10.3858	10.4034	2.49842	3.95528
148	Os05g0296200	Conserved hypothetical protein.	19.0428	23.0247	41.4623	91.0025
149	Os05g0330900	(No Hit)	8.62028	3.76793	1.60178	1.65221
150	Os05g0361800	(No Hit)	2.08008	3.44562	1.15404	2.26781
151	Os05g0371800	(No Hit)	13.264	5.8741	1.90475	1.28583
152	Os05g0372100	Receptor protein kinase-like protein.	2.48385	2.88254	4.94491	1.86492
153	Os05g0380300	NBS-LRR protein (Fragment).	13.0221	5.67302	3.08129	2.24749
154	Os05g0407400	(No Hit)	19.6807	4.25348	1.60984	1.55011
155	Os05g0408900	1-D-deoxyxylulose 5-phosphate synthase.	2.20636	2.07846	0.813066	0.891632
156	Os05g0417400	(No Hit)	34.1901	18.6016	53.8272	35.1713
157	Os05g0425600	Hypothetical protein.	2.55205	5.3059	0.946516	2.50937
158	Os05g0438300	(No Hit)	96.9442	88.1147	120.414	104.114
159	Os05g0438600	Fructose-1,6-bisphosphatase, cytosolic (EC 3.1.3.11) (D-fructose-1,6- bisphosphate 1-phosphohydrolase) (FBPase) (CY-F1).	3.1519	3.28196	1.37243	1.39472
160	Os05g0441400	Uncharacterized plant-specific domain containing protein.	3.03369	2.25693	0.94708	0.740263
161	Os05g0466100	CCT domain containing protein.	2.72821	3.25272	0.716549	0.572122
162	Os05g0498200	Eggshell protein family protein.	3.45949	2.59013	0.64893	1.07708
163	Os05g0525800	Protein kinase-like domain containing protein.	2.20502	2.16921	0.638357	1.95806
164	Os05g0561400	Hypothetical protein.	2.38686	2.58369	0.433902	0.589629
165	Os05g0580100	Hypothetical protein.	3.1757	5.74874	3.21251	5.22882
166	Os06g0121500	Peptidase aspartic family protein.	2.1144	2.21913	0.456746	1.40094
167	Os06g0133300	Conserved hypothetical protein.	2.41309	2.69289	0.652968	4.23811
168	Os06g0141400	Early nodulin (ESTs C98096(C0688)).	2.18145	4.58754	0.600188	1.0696
169	Os06g0147200	Hypothetical protein.	3.06324	2.52697	1.61793	2.59734
170	Os06g0158000	Acyl-CoA synthetase (EC 6.2.1.3).	2.0079	2.34348	1.16311	1.29607
171	Os06g0200800	Conserved hypothetical protein.	4.30412	3.54872	4.24401	3.00179
172	Os06g0261300	Hypothetical protein.	6.43651	22.8879	2.95488	3.06805
173	Os06g0265100	Hypothetical protein.	44.5644	65.0042	7.94367	10.6321
174	Os06g0267400	E-class P450, group I family protein.	2.18046	2.53498	1.264	1.29078
175	Os06g0267900	Disease resistance protein family protein.	3.99009	2.70825	2.35466	2.54928
176	Os06g0271400	Hypothetical protein.	4.77017	3.84209	3.14998	2.78883
177	Os06g0276300	Conserved hypothetical protein.	4.50469	2.11222	1.60482	1.67767
178	Os06g0281800	BURP domain containing protein.	3.17107	3.77706	0.637391	1.08734
179	Os06g0317200	Glycine-rich protein (Fragment).	2.70164	4.30566	1.49841	1.37612
180	Os06g0319100	(No Hit)	5.57131	5.03288	2.11211	1.60178
181	Os06g0321300	(No Hit)	5.47022	4.24866	1.42925	1.52816
182	Os06g0324400	Late embryogenesis abundant (LEA) group 1 family protein.	7.44301	2.96455	3.85426	5.87809
183	Os06g0476900	Hypothetical protein.	2.54519	2.76777	9.63138	17.692
184	Os06g0542300	Heavy metal transport/detoxification protein domain containing protein.	2.10069	2.47401	5.00801	5.32289
185	Os06g0546200	(No Hit)	5.96527	5.61345	1.96106	1.38629
186	Os06g0549900	FAD linked oxidase, N-terminal domain containing protein.	3.32645	2.26281	4.39135	1.60107
187	Os06g0564700	Cysteine synthase (EC 4.2.99.8).	2.18416	2.42655	1.96762	1.94553
188	Os06g0591200	Conserved hypothetical protein.	3.49792	2.48994	7.549	5.47144
189	Os06g0602900	(No Hit)	2.34106	2.04853	0.638116	1.06549
190	Os06g0607600	(No Hit)	14.1368	9.60892	1.6748	1.11121
191	Os06g0635500	Homeodomain-like containing protein.	6.89515	24.7438	0.632614	1.08899
192	Os06g0635600	(No Hit)	11.1011	4.31809	1.46668	1.53467
193	Os06g0687200	Zn-finger, RING domain containing protein.	2.80784	2.16305	1.47252	1.44501
194	Os06g0725200	Lipolytic enzyme, G-D-S-L family protein.	4.65576	5.19608	1.16631	1.13473
195	Os07g0122000	Conserved hypothetical protein.	14.077	19.8375	238.874	125.204
196	Os07g0130700	Resistance protein candidate (Fragment).	2.38689	4.6628	1.78794	2.68257
197	Os07g0141200	(No Hit)	2.36162	2.62306	0.630713	1.08118
198	Os07g0142900	Aldo/keto reductase family protein.	2.96827	5.2755	1.18972	1.16706
199	Os07g0153000	ZIM domain containing protein.	70.4358	91.3428	75.9532	69.4554
200	Os07g0170200	HNH endonuclease domain containing protein.	1.99877	2.80922	1.23075	1.07473
201	Os07g0203500	(No Hit)	2.25469	2.1711	0.654374	1.79464
202	Os07g0212400	Conserved hypothetical protein.	13.255	19.403	8.75346	15.5977
203	Os07g0230800	(No Hit)	7.47808	4.87885	1.66264	1.46139
204	Os07g0249800	IAA-amino acid hydrolase 1 (EC 3.5.1.-).	2.72974	2.91297	0.706124	0.588168
205	Os07g0429200	(No Hit)	7.959	5.75655	1.54213	1.39943
206	Os07g0440100	Endo-1,4-beta-glucanase.	162.978	81.5625	0.912647	0.707569
207	Os07g0442800	Conserved hypothetical protein.	95.1639	78.9857	169.929	145.142
208	Os07g0457200	Non-protein coding transcript, putative npRNA.	13.8026	11.6095	18.5609	47.3112
209	Os07g0472300	Conserved hypothetical protein.	4.84142	3.10853	0.65164	1.07779
210	Os07g0474500	(No Hit)	6.20331	4.86333	1.90504	1.50803
211	Os07g0482900	Cytochrome P450 family protein.	2.34767	2.26097	0.9143	0.817318
212	Os07g0489200	(No Hit)	2.10663	2.34927	1.06121	0.874128
213	Os07g0501700	C2 domain containing protein.	2.45746	2.38082	1.23931	0.9496
214	Os07g0511100	Glycine-rich protein precursor.	259.694	193.951	71.3784	49.9077
215	Os07g0511300	Eggshell protein family protein.	2.60456	2.49297	1.03226	0.992601
216	Os07g0511400	Hypothetical protein.	1272.62	699.5	1107.68	676.13
217	Os07g0515500	(No Hit)	4.54452	2.21029	0.968349	2.18541
218	Os07g0527900	Conserved hypothetical protein.	2.30862	2.49933	0.63625	0.838676
219	Os07g0531200	Conserved hypothetical protein.	6.25048	4.17894	0.6565	1.07136
220	Os07g0536100	(No Hit)	4.3006	4.99601	1.63544	1.34704
221	Os07g0538000	Beta-1,3-glucanase precursor.	2.62446	2.76246	0.652315	4.12316
222	Os07g0539200	RNA-directed DNA polymerase (Reverse transcriptase) domain containing protein.	5.34106	2.87701	2.31504	0.265144
223	Os07g0562400	General substrate transporter family protein.	2.95293	2.08456	1.44542	1.44368
224	Os07g0580700	Hypothetical protein.	5.17162	6.80789	0.302638	1.09044
225	Os07g0588700	Zn-finger, C2H2 type domain containing protein.	2.16885	3.88484	0.641894	1.06541
226	Os07g0593600	(No Hit)	6.65709	7.26138	1.64316	1.38334
227	Os07g0596500	(No Hit)	20.8382	4.09159	1.4755	1.35448
228	Os07g0603700	E-class P450, group I family protein.	2.08108	2.43563	0.651699	1.7278
229	Os07g0623800	(No Hit)	11.0145	5.74203	1.38785	1.8214
230	Os07g0635300	E-class P450, group I family protein.	2.97308	2.80969	2.42461	2.48812
231	Os07g0649300	ARM repeat fold domain containing protein.	2.63373	2.65804	0.612457	1.14985
232	Os07g0652800	Conserved hypothetical protein.	2.60628	3.16843	0.634923	2.13465
233	Os07g0664600	Short-chain dehydrogenase/reductase SDR family protein.	2.06807	2.33457	1.63699	1.70368
234	Os07g0665100	Conserved hypothetical protein.	2.56883	2.41772	0.994801	1.13088
235	Os07g0672700	UDP-glucuronosyl/UDP-glucosyltransferase family protein.	2.71329	3.51828	0.638751	2.53671
236	Os08g0112900	Lipolytic enzyme, G-D-S-L family protein.	2.15928	2.22662	0.61585	1.15194
237	Os08g0119900	Conserved hypothetical protein.	2.05965	2.36368	1.58761	0.325881
238	Os08g0125100	(No Hit)	5.33227	4.69696	1.57674	1.61904
239	Os08g0138900	Conserved hypothetical protein.	2.59879	2.72385	2.31332	2.12511
240	Os08g0140700	Conserved hypothetical protein.	25.3877	31.2695	96.3496	54.5043
241	Os08g0141800	(No Hit)	2.18442	2.86699	0.489174	1.94678
242	Os08g0158000	(No Hit)	6.07945	5.19407	1.81154	1.45545
243	Os08g0189900	Oxalate oxidase-like protein or germin-like protein (Germin-like 8) (Germin-like 12).	2.09033	2.10732	17.2232	7.04137
244	Os08g0190100	Oxalate oxidase-like protein or germin-like protein (Germin-like 8) (Germin-like 12).	2.74347	2.3434	6.4492	7.22899
245	Os08g0193600	Cyclin-like F-box domain containing protein.	2.03829	2.18879	1.25599	0.918845
246	Os08g0202300	Leucine-rich repeat, plant specific containing protein.	2.86786	2.16598	0.926225	0.691029
247	Os08g0225800	(No Hit)	2.05913	6.97709	0.636765	1.25005
248	Os08g0229000	(No Hit)	8.98588	5.93445	1.97912	1.35645
249	Os08g0233000	(No Hit)	8.43855	5.65389	1.58462	1.76606
250	Os08g0238500	Endo-1,3;1,4-beta-D-glucanase precursor (EC 3.2.1.-).	2.20171	2.60317	0.556131	0.767095
251	Os08g0240000	STF-1 (Fragment).	2.4956	2.98548	1.24127	1.33687
252	Os08g0240200	Hypothetical protein.	4.62253	6.66389	9.56582	20.4518
253	Os08g0296700	Disease resistance protein family protein.	2.00105	3.707	0.442744	1.82471
254	Os08g0316700	(No Hit)	5.23982	4.67833	1.56437	1.64412
255	Os08g0345500	(No Hit)	2.0452	2.06447	0.637203	1.08403
256	Os08g0355600	Hypothetical protein.	3.25116	2.27904	2.32963	1.63086
257	Os08g0367300	Conserved hypothetical protein.	70.0428	156.445	62.9405	40.7418
258	Os08g0425200	Conserved hypothetical protein.	2.13361	2.55405	0.929626	0.790849
259	Os08g0441700	Hypothetical protein.	6.3802	7.31829	3.03741	3.3763
260	Os08g0474800	Esterase/lipase/thioesterase domain containing protein.	2.28306	2.35989	1.16285	1.13908
261	Os08g0519900	Exo70 exocyst complex subunit family protein.	2.04343	2.13628	0.92309	0.937432
262	Os08g0561000	(No Hit)	2.23136	2.00056	0.59309	2.01345
263	Os09g0105400	(No Hit)	14.5865	4.45191	1.96585	1.21856
264	Os09g0129800	HGWP repeat containing protein.	16.7696	4.44777	1.64677	1.29686
265	Os09g0256100	Sulfotransferase family protein.	6.42018	7.36794	0.648274	1.0744
266	Os09g0265800	HGWP repeat containing protein.	4.82944	7.09852	1.08321	1.15582
267	Os09g0288700	(No Hit)	7.40826	6.75602	1.60673	1.38622
268	Os09g0304800	Conserved hypothetical protein.	2.44619	2.59655	2.19033	1.9812
269	Os09g0347300	Hypothetical protein.	2.08016	2.28977	1.45473	1.61027
270	Os09g0364700	(No Hit)	5.11009	7.65497	1.3102	1.73109
271	Os09g0383500	(No Hit)	6.06102	9.22647	1.88399	1.30609
272	Os09g0396900	Protein of unknown function DUF125 family protein.	4.73658	3.58172	3.59037	2.87879
273	Os09g0414600	ZF-HD homeobox protein.	2.0905	2.55432	0.96591	1.03931
274	Os09g0421000	(No Hit)	17.5448	5.25363	1.38368	1.73472
275	Os09g0456900	Nucleic acid-binding OB-fold domain containing protein.	70.9343	78.4925	5.81316	9.16063
276	Os09g0459600	Calmodulin-binding protein phosphatase.	2.21497	2.08375	1.84913	0.419601
277	Os09g0482300	Conserved hypothetical protein.	2.29806	2.85278	1.05426	0.743699
278	Os09g0491900	Integrase, catalytic region domain containing protein.	2.57799	6.93393	2.89723	4.64362
279	Os09g0537700	Ribonuclease T2 family protein.	14.2676	19.9164	2.10463	1.66179
280	Os09g0541000	Aquaporin PIP2.3 (Plasma membrane intrinsic protein 2c) (PIP2c) (TMP2C) (RD28-PIP) (Water-stress induced tonoplast intrinsic protein) (WSI-TIP).	7.81046	4.44178	1.58253	0.952052
281	Os09g0558800	Zn-finger, C2H2 type domain containing protein.	4.77731	2.94279	0.648889	1.07736
282	Os09g0570800	Isopenicillin N synthase family protein.	2.9966	2.19104	0.625774	1.10905
283	Os10g0131000	Disease resistance protein family protein.	3.27843	8.18597	3.96433	2.45675
284	Os10g0134500	Protein kinase-like domain containing protein.	2.21589	2.15713	3.29682	2.52388
285	Os10g0142600	Protein kinase domain containing protein.	8.56341	6.86898	4.21967	3.34958
286	Os10g0173000	Conserved hypothetical protein.	2.06616	3.06643	1.23103	0.942006
287	Os10g0189200	(No Hit)	10.6504	4.20419	1.30038	1.37901
288	Os10g0205200	Ubiquitin-conjugating enzymes domain containing protein.	2.31601	2.1503	0.63508	1.07211
289	Os10g0213100	Protein of unknown function DUF1409 domain containing protein.	2.15016	2.22976	0.308149	0.292956
290	Os10g0340100	Non-protein coding transcript, putative npRNA.	3.59582	2.85125	0.447901	2.03267
291	Os10g0343500	(No Hit)	105.5	133.971	46.0373	72.4809
292	Os10g0409400	BURP domain containing protein.	52.6107	56.5901	365.7	219.13
293	Os10g0425700	MATH domain containing protein.	2.22213	2.16522	0.648533	0.461817
294	Os10g0429400	MATH domain containing protein.	9.64493	9.98188	2.04482	2.16911
295	Os10g0452900	Eggshell protein family protein.	2.25983	2.36269	0.641491	1.07798
296	Os10g0552100	Physical impedance induced protein.	2.95562	2.45794	0.648448	1.06314
297	Os10g0567900	F-box protein interaction domain containing protein.	3.66704	3.96152	3.68137	4.16446
298	Os11g0115400	Nonspecific lipid-transfer protein precursor (LTP) (Phospholipid transfer protein) (PLTP) (Allergen Zea m 14).	6.10715	1.99288	0.80525	0.497705
299	Os11g0116000	Plant lipid transfer protein/Par allergen family protein.	5.45578	5.67318	1.11926	1.17303
300	Os11g0116200	Plant lipid transfer protein/Par allergen family protein.	8.23922	4.08458	1.16473	1.17942
301	Os11g0117500	(No Hit)	2.46195	2.60906	3.72945	3.64524
302	Os11g0125900	Nucleoside phosphatase GDA1/CD39 family protein.	2.63966	2.74749	3.11925	3.10027
303	Os11g0135000	Major facilitator superfamily antiporter.	2.02683	2.3975	3.48557	3.60007
304	Os11g0147600	Hypothetical protein.	8.67609	9.45523	0.868152	2.99389
305	Os11g0190700	PV72.	27.1231	18.2292	15.0203	26.0311
306	Os11g0205000	(No Hit)	2.41859	2.55093	1.11811	1.69243
307	Os11g0209000	Glycine rich family protein.	2.03346	3.38609	0.998478	1.08768
308	Os11g0224300	Integrase, catalytic region domain containing protein.	3.64656	2.11697	5.96893	1.421
309	Os11g0232500	(No Hit)	7.84906	6.31163	1.62238	1.47304
310	Os11g0256900	Hypothetical protein.	2.63079	2.2399	1.44021	1.21787
311	Os11g0275000	Endo-1,3;1,4-beta-D-glucanase precursor (EC 3.2.1.-).	2.16393	2.54643	0.597315	0.668995
312	Os11g0282700	Homeodomain-like containing protein.	11.2282	30.2439	2.6489	4.4665
313	Os11g0289700	E-class P450, group I family protein.	3.42655	2.96682	0.789717	0.725856
314	Os11g0415400	(No Hit)	2.69652	3.72969	1.20253	1.86846
315	Os11g0431300	Peptidase S10, serine carboxypeptidase family protein.	2.446	4.77928	0.621427	1.13548
316	Os11g0444700	Octicosapeptide/Phox/Bem1p domain containing protein.	2.04251	2.02873	1.21408	1.22593
317	Os11g0471200	Conserved hypothetical protein.	5.25196	12.9215	16.5655	13.0013
318	Os11g0475600	Hexose transporter.	3.69333	2.69529	0.634912	1.34201
319	Os11g0491600	Disease resistance protein family protein.	3.85756	5.82009	3.769	2.59361
320	Os11g0491900	(No Hit)	2.53738	5.84185	12.7639	19.6978
321	Os11g0527000	(No Hit)	3.99213	3.13432	0.447609	0.282112
322	Os11g0549300	KI domain interacting kinase 1.	5.05052	5.82185	3.83485	5.01398
323	Os11g0591800	Wound-induced protein WIN2 precursor.	2.05905	2.09145	0.619112	0.883253
324	Os11g0632200	Conserved hypothetical protein.	2.27192	2.27214	2.23921	2.12325
325	Os11g0636200	(No Hit)	52.3623	59.5274	60.0985	58.3429
326	Os11g0663100	(No Hit)	2.44716	2.43592	1.31532	1.54948
327	Os12g0115100	Nonspecific lipid-transfer protein 1 precursor (LTP 1) (PAPI).	11.7326	2.04033	1.21441	1.14568
328	Os12g0113600	Hypothetical protein.	23.4396	16.7355	12.8041	11.9625
329	Os12g0115000	Lipid transfer protein LPT II.	2.16459	3.37665	0.824508	0.523159
330	Os12g0115300	Plant lipid transfer protein/Par allergen family protein.	2.7872	3.11649	1.42606	1.03559
331	Os12g0117700	Hypothetical protein.	582.285	111.812	44.9438	47.3575
332	Os12g0130200	Ser/Thr protein kinase (Fragment).	2.46778	2.1388	5.94237	5.16847
333	Os12g0148400	Hypothetical protein.	2.20018	1.9982	1.85733	1.59429
334	Os12g0169300	Conserved hypothetical protein.	24.5553	39.111	18.2884	18.3989
335	Os12g0228500	Hypothetical protein.	91.841	192.914	51.4103	31.5198
336	Os12g0241800	(No Hit)	8.22796	4.99231	1.6939	1.29446
337	Os12g0242100	Eggshell protein family protein.	2.00801	3.01876	0.638571	2.89307
338	Os12g0244000	Hypothetical protein.	14.5821	13.7677	6.63776	5.24867
339	Os12g0274700	Ribulose-1,5-bisphosphate carboxylase/oxygenase small subunit (Fragment).	2.92179	2.95248	0.922852	1.00551
340	Os12g0278700	Cystinosin homolog.	2.41536	3.4445	0.803981	0.887817
341	Os12g0291400	Ribulose-1,5-bisphosphate carboxylase/oxygenase small subunit (Fragment).	3.49461	2.84867	1.22103	1.18267
342	Os12g0420200	38 kDa ribosome-associated protein.	2.50844	2.96529	0.822353	0.937206
343	Os12g0455100	Hypothetical protein.	2.51132	3.01519	0.631966	1.10077
344	Os12g0500100	(No Hit)	8.26755	6.00125	1.85727	1.37085
345	Os12g0508400	Hypothetical protein.	3.35664	3.48626	3.6077	2.55269
346	Os12g0515800	Non-protein coding transcript, uncharacterized transcript.	3.33712	6.77738	0.773364	1.16075
347	Os12g0539800	Conserved hypothetical protein.	76.4665	81.1538	13.9124	17.3804
348	Os12g0543800	(No Hit)	20.1695	27.4095	9.86721	10.4588
349	Os12g0569500	Thaumatin, pathogenesis-related family protein.	7.04705	4.37926	3.49203	1.76477
350	Os12g0572800	RNA-binding region RNP-1 (RNA recognition motif) domain containing protein.	2.04054	2.67735	0.634259	1.08762
351	Os12g0597200	Hypothetical protein.	2.1296	2.52521	1.27908	0.790124
352	Os12g0622900	Mov34/MPN/PAD-1 family protein.	2.58858	2.12182	1.77268	1.50757
353	Os12g0636500	Hypothetical protein.	3.43166	3.12482	6.28883	6.52145
	Numbers shown in red with red background are significantly upregulated
