# Supplementary material for: Knocking down mitochondrial iron transporter (MIT) reprograms primary and secondary metabolism in rice plants
Source: J Exp Bot. 2015 Dec 17;67(5):1357–68. doi: 10.1093/jxb/erv531 (PMC4762380; doi:10.1093/jxb/erv531)
Supplement: Supplementary Data [file supp_erv531_Supplementary_Table_S2.xlsx]

## Sheet: Roots down
	Table-S2: Genes significantly down regulated in roots
			mit-2/WT
			Root		Shoot
S.No.	Gene	Description	R1	R2	R1	R2
1	Os01g0111700	Conserved hypothetical protein.	0.337141	0.230661	1.33369	0.961055
2	Os01g0127000	Multicopper oxidase, type 1 domain containing protein.	0.199357	0.208263	0.585906	0.508582
3	Os01g0127200	(No Hit)	0.0838227	0.0906731	0.633862	0.912183
4	Os01g0132200	Conserved hypothetical protein.	0.329926	0.465688	0.616001	1.8908
5	Os01g0142600	Hypothetical protein.	0.376652	0.490546	1.20599	1.41592
6	Os01g0159200	Arabinogalactan protein.	0.385123	0.431458	0.539416	0.6407
7	Os01g0178300	Non-protein coding transcript, uncharacterized transcript.	0.386554	0.412838	0.986782	0.925534
8	Os01g0179800	TMS membrane protein/tumour differentially expressed protein family protein.	0.3887	0.450699	0.741875	0.854969
9	Os01g0185500	RmlC-like cupin family protein.	0.357858	0.340042	0.967703	0.879784
10	Os01g0186600	Conserved hypothetical protein.	0.170438	0.193388	1.07451	0.851002
11	Os01g0196400	(No Hit)	0.412791	0.259677	0.630265	0.910595
12	Os01g0201700	MADS box protein.	0.440542	0.401801	1.18515	0.910335
13	Os01g0226600	C4-dicarboxylate transporter/malic acid transport protein family protein.	0.387549	0.419301	0.852735	0.819181
14	Os01g0249200	Nectarin 1 precursor (EC 1.15.1.1) (Superoxide dismutase [Mn]).	0.470946	0.471352	0.926889	0.927435
15	Os01g0253800	(No Hit)	0.32371	0.275319	0.724502	0.789916
16	Os01g0262500	TRAM, LAG1 and CLN8 homology domain containing protein.	0.38877	0.399377	0.794595	0.886728
17	Os01g0266400	Conserved hypothetical protein.	0.334764	0.304195	1.54527	1.35107
18	Os01g0269800	Disease resistance protein family protein.	0.443354	0.470609	0.630993	1.08563
19	Os01g0283600	Cinnamoyl-CoA reductase (EC 1.2.1.44).	0.349562	0.390001	0.349588	0.28638
20	Os01g0305900	Typical A-type R2R3 Myb protein (Fragment).	0.23376	0.223006	0.969231	1.14475
21	Os01g0313300	Transcription factor EREBP1.	0.155342	0.12981	0.589535	0.465387
22	Os01g0315600	Conserved hypothetical protein.	0.458675	0.444397	1.33464	0.803869
23	Os01g0315700	Hypothetical protein.	0.427668	0.331321	1.232	0.915736
24	Os01g0322700	Non-protein coding transcript, unclassifiable transcript.	0.161325	0.0967334	0.342801	0.338012
25	Os01g0339400	Conserved hypothetical protein.	0.154702	0.192355	0.457184	0.346356
26	Os01g0339500	Conserved hypothetical protein.	0.139024	0.35209	0.342932	0.430596
27	Os01g0369500	C2 domain containing protein.	0.252992	0.30452	0.629427	3.79018
28	Os01g0382000	Pathogenesis-related protein 1 precursor (PR-1).	0.433286	0.227112	10.7081	9.6878
29	Os01g0503400	Root-specific metal transporter.	0.388927	0.500694	0.725431	1.3173
30	Os01g0512700	(No Hit)	0.426239	0.459962	0.241569	2.21396
31	Os01g0546100	(No Hit)	0.173761	0.154147	0.484073	1.02683
32	Os01g0564300	Peptidylprolyl isomerase, FKBP-type domain containing protein.	0.313023	0.265488	1.35065	1.11125
33	Os01g0580800	Conserved hypothetical protein.	0.456966	0.441993	1.28675	1.22713
34	Os01g0584900	WRKY transcription factor 67.	0.0603573	0.0958675	1.89834	1.78971
35	Os01g0592500	Protein of unknown function DUF1070 family protein.	0.498344	0.307939	0.586504	0.291067
36	Os01g0595100	Heavy metal transport/detoxification protein domain containing protein.	0.279516	0.251458	0.644448	1.07526
37	Os01g0605700	MtN3 and saliva related transmembrane protein family protein.	0.284132	0.101768	0.750695	0.689769
38	Os01g0606000	MtN3 and saliva related transmembrane protein family protein.	0.434703	0.408288	1.07843	0.921742
39	Os01g0609300	PDR-like ABC transporter (PDR3 ABC transporter).	0.384175	0.287495	1.8756	1.94386
40	Os01g0615100	Substilin /chymotrypsin-like inhibitor (Proteinase inhibitor).	0.462292	0.395737	14.2432	20.9758
41	Os01g0633500	NADPH-dependent reductase A1 (Fragment).	0.204517	0.167838	0.64184	1.07905
42	Os01g0636400	Alpha/beta hydrolase family protein.	0.461753	0.483847	0.727058	0.970955
43	Os01g0681900	Glutamate synthase [NADH], chloroplast precursor (EC 1.4.1.14) (NADH- GOGAT).	0.402625	0.491944	1.0156	1.53992
44	Os01g0695800	Multidrug resistance protein 1 homolog.	0.321357	0.361426	1.30744	1.09439
45	Os01g0696800	Peptidase A1, pepsin family protein.	0.0539457	0.030461	0.933429	0.874315
46	Os01g0703300	Zn-finger, RING domain containing protein.	0.288283	0.467213	1.0499	0.839496
47	Os01g0705200	Late embryogenesis abundant protein repeat containing protein.	0.360469	0.449179	2.20061	2.54289
48	Os01g0713200	Beta-1,3-glucanase precursor.	0.295487	0.255687	3.64846	3.00698
49	Os01g0718500	Hypothetical protein.	0.407931	0.458027	1.35412	1.93631
50	Os01g0719300	Sulfate transporter 3.1 (AST12) (AtST1).	0.293022	0.334464	0.906807	1.02134
51	Os01g0723000	Elongation factor 2 (EF-2).	0.456268	0.386234	0.120003	0.11996
52	Os01g0723500	(No Hit)	0.394916	0.301669	0.740294	0.298253
53	Os01g0729600	Conserved hypothetical protein.	0.173757	0.121356	0.645888	1.06839
54	Os01g0736100	UDP-glucuronosyl/UDP-glucosyltransferase family protein.	0.477409	0.392684	1.06169	1.20178
55	Os01g0736600	Zn-finger, RING domain containing protein.	0.405758	0.342225	0.941172	0.845358
56	Os01g0748300	Protein of unknown function DUF584 family protein.	0.460821	0.447101	0.888461	1.01626
57	Os01g0750300	Cellulose synthase CesA-2 (Fragment).	0.390314	0.484432	0.842612	1.06296
58	Os01g0756700	Potassium channel KAT1.	0.283911	0.371065	0.645261	1.12585
59	Os01g0760000	Dynein 8 kDa light chain, flagellar outer arm.	0.409774	0.409322	0.944901	0.900591
60	Os01g0778500	(No Hit)	0.494249	0.502965	0.933139	0.999936
61	Os01g0795200	Subtilase.	0.126403	0.327676	1.77583	1.80237
62	Os01g0795400	Subtilase.	0.0555241	0.0672171	0.82916	1.00517
63	Os01g0806200	Cyclin-like F-box domain containing protein.	0.450025	0.476042	1.41876	1.479
64	Os01g0813800	Glycoside hydrolase, family 1 protein.	0.457447	0.454684	1.05724	1.0702
65	Os01g0827300	Laccase precursor (EC 1.10.3.2).	0.318238	0.423136	0.462394	0.706515
66	Os01g0836600	ABC transporter related domain containing protein.	0.456161	0.406677	2.07756	1.69504
67	Os01g0859300	ABA response element binding factor.	0.380667	0.363365	2.82132	0.67798
68	Os01g0871600	TGF-beta receptor, type I/II extracellular region family protein.	0.403545	0.470648	1.33644	3.30068
69	Os01g0874800	5'-3' exonuclease domain containing protein.	0.461381	0.354451	0.767907	1.27522
70	Os01g0878400	Amino acid/polyamine transporter II family protein.	0.343348	0.344289	1.70009	1.76799
71	Os01g0880800	Acyl-[acyl-carrier-protein] desaturase, chloroplast precursor (EC 1.14.19.2) (Stearoyl-ACP desaturase).	0.466999	0.459498	0.627401	1.16678
72	Os01g0881300	MtN3 and saliva related transmembrane protein family protein.	0.45263	0.418615	0.931675	0.966307
73	Os01g0883800	Gibberellin 20-oxidase.	0.436599	0.322716	0.910346	1.03836
74	Os01g0891000	Glycoside hydrolase, family 20 protein.	0.35532	0.298283	0.643768	1.08755
75	Os01g0892300	Leucine-rich repeat, plant specific containing protein.	0.247009	0.317975	1.09988	0.761824
76	Os01g0910900	Hypothetical protein.	0.282522	0.479653	0.637468	0.737637
77	Os01g0914400	Conserved hypothetical protein.	0.355672	0.474889	0.62605	0.530964
78	Os01g0932500	K+ potassium transporter family protein.	0.496424	0.380754	0.818003	1.69778
79	Os01g0934700	Esterase/lipase/thioesterase domain containing protein.	0.478644	0.410618	0.525349	2.45862
80	Os01g0937500	Peptidase aspartic family protein.	0.229762	0.278169	0.643625	1.10129
81	Os01g0937600	Peptidase aspartic family protein.	0.449148	0.44553	0.631469	1.0891
82	Os01g0939600	Glycerol-3-phosphate dehydrogenase-like protein (Fragment).	0.479733	0.450065	0.823201	0.79392
83	Os01g0940700	Beta-1,3-glucanase (Fragment).	0.0467288	0.0482117	2.73802	2.84818
84	Os01g0944500	Glycoside hydrolase, family 17 protein.	0.086692	0.0893952	2.4079	2.94989
85	Os01g0947000	Beta-1,3-glucanase precursor.	0.282143	0.172713	0.655877	1.07335
86	Os01g0952800	Basic helix-loop-helix dimerisation region bHLH domain containing protein.	0.274956	0.183803	1.5162	0.36389
87	Os01g0956500	Conserved hypothetical protein.	0.359293	0.261455	1.06729	0.4993
88	Os01g0963600	ABA/WDS induced protein family protein.	0.360325	0.339734	1.07246	1.0646
89	Os02g0102200	Amino acid/polyamine transporter II family protein.	0.492174	0.450154	2.01214	2.32631
90	Os02g0106600	Zn-finger, RING domain containing protein.	0.35522	0.367502	0.856657	1.31093
91	Os02g0111600	EGF-like calcium-binding domain containing protein.	0.41699	0.417787	2.35946	1.67918
92	Os02g0112100	BCH2.	0.25115	0.256791	0.63527	1.09376
93	Os02g0112600	Membrane transporter.	0.486468	0.423747	0.636442	1.10372
94	Os02g0114400	Phospholipid/glycerol acyltransferase family protein.	0.413863	0.417235	0.90946	0.973401
95	Os02g0115700	Catalase isozyme A (EC 1.11.1.6) (CAT-A).	0.422709	0.334735	1.34231	1.12572
96	Os02g0152400	Ribulose bisphosphate carboxylase (EC 4.1.1.39) (Fragment).	0.384384	0.195978	1.56276	0.366907
97	Os02g0166800	Ribulose bisphosphate carboxylase, large chain family protein.	0.259141	0.356099	0.98887	1.06037
98	Os02g0178800	Sterol desaturase family protein.	0.430784	0.29969	0.737698	0.886311
99	Os02g0184700	Cytochrome P450 family protein.	0.460861	0.396336	0.647369	1.06506
100	Os02g0185200	Cytochrome P450 family protein.	0.29387	0.181024	1.24231	0.929771
101	Os02g0185300	Cytochrome P450 family protein.	0.41918	0.481092	1.53969	1.62103
102	Os02g0185400	E-class P450, group I family protein.	0.271424	0.183682	1.39537	0.813937
103	Os02g0185500	Cytochrome P450 family protein.	0.262855	0.164742	0.634861	1.05448
104	Os02g0189200	Conserved hypothetical protein.	0.372187	0.355489	0.782565	1.23132
105	Os02g0191200	TPR-like domain containing protein.	0.37026	0.487333	0.441063	0.963134
106	Os02g0271600	Peptidase S8 and S53, subtilisin, kexin, sedolisin domain containing protein.	0.278253	0.341927	0.646287	0.664825
107	Os02g0278700	Kaurene synthase A.	0.136095	0.0584838	1.1534	1.14159
108	Os02g0306400	OsNAAT1 mRNA for nicotianamine aminotransferase	0.434262	0.454503	2.20546	2.05834
109	Os02g0467000	Cinnamate 4-hydroxylase CYP73.	0.494808	0.464088	3.07951	2.71459
110	Os02g0467600	Cinnamate 4-hydroxylase CYP73.	0.216244	0.23099	0.425685	1.55492
111	Os02g0503500	3-oxoacyl-[acyl-carrier-protein] reductase, chloroplast precursor (EC 1.1.1.100) (3-ketoacyl-acyl carrier protein reductase).	0.287491	0.230915	0.646405	1.06446
112	Os02g0518600	Potassium transporter 5 (AtPOT5) (AtHAK1) (AtHAK5).	0.41101	0.375759	0.684829	1.27835
113	Os02g0530100	Copper chaperone homolog CCH.	0.416549	0.403841	0.55207	0.547511
114	Os02g0552700	Zn-finger, CCHC type domain containing protein.	0.444876	0.454147	0.53133	0.527921
115	Os02g0560200	(No Hit)	0.253981	0.278927	2.5784	2.41744
116	Os02g0560600	(No Hit)	0.481864	0.3441	2.4564	2.28909
117	Os02g0561800	(No Hit)	0.447629	0.403171	2.34561	2.19782
118	Os02g0570400	Terpene synthase, metal-binding domain containing protein.	0.272639	0.252724	5.1816	8.55847
119	Os02g0575700	Conserved hypothetical protein.	0.21302	0.254186	0.727944	0.809383
120	Os02g0578100	Glucosyltransferase (Fragment).	0.169047	0.173608	4.37653	4.15655
121	Os02g0585200	Heavy metal transport/detoxification protein domain containing protein.	0.417241	0.46215	1.08867	1.20427
122	Os02g0587300	Hypothetical protein.	0.346348	0.318523	2.502	2.51573
123	Os02g0590400	Lecithin:cholesterol acyltransferase family protein.	0.2433	0.216629	0.887476	0.757323
124	Os02g0601300	Glyceraldehyde-3-phosphate dehydrogenase, cytosolic 3 (EC 1.2.1.12).	0.392894	0.384925	0.630346	0.695872
125	Os02g0612900	Temperature stress-induced lipocalin.	0.408301	0.355742	1.07463	0.980464
126	Os02g0616100	Leucine-rich repeat, plant specific containing protein.	0.402725	0.310894	1.46011	1.09057
127	Os02g0620500	High affinity ammonium transporter.	0.404972	0.430584	0.878556	1.14551
128	Os02g0620600	Rh-like protein/ammonium transporter family protein.	0.416463	0.384449	0.9122	0.817332
129	Os02g0649800	Cytochrome b5 isoform 1.	0.312609	0.278921	1.00748	0.949431
130	Os02g0649900	Iron-phytosiderophore transporter protein yellow stripe 1.	0.274296	0.357959	0.631158	1.11793
131	Os02g0666500	Cytochrome P450.	0.500458	0.408525	1.91792	0.766414
132	Os02g0686800	Conserved hypothetical protein.	0.330361	0.358335	1.36511	1.70568
133	Os02g0701300	Transcription activator GRF2 (Fragment).	0.491048	0.47824	0.868982	0.918136
134	Os02g0706900	Alpha/beta hydrolase family protein.	0.458525	0.40564	1.77026	1.00985
135	Os02g0730000	Mitochondrial aldehyde dehydrogenase ALDH2a.	0.128222	0.33943	0.633229	1.08673
136	Os02g0730100	Pre-mRNA processing ribonucleoprotein, binding region domain containing protein.	0.230887	0.376796	0.958259	0.357459
137	Os02g0732600	Typical P-type R2R3 Myb protein (Fragment).	0.254016	0.310347	0.676814	0.612075
138	Os02g0782500	Small heat stress protein class CIII.	0.494019	0.486209	1.31964	1.21326
139	Os02g0791400	Cytochrome oxidase c, subunit VIb family protein.	0.469994	0.482059	0.652442	1.56409
140	Os02g0802500	H(+)-translocating (Pyrophosphate-ENERGIZED) inorganic pyrophosphatase beta-1 polypeptide (EC 3.6.1.1) (Fragment).	0.271377	0.261441	2.04436	2.33676
141	Os02g0809500	Conserved hypothetical protein.	0.479177	0.358873	0.635735	1.08793
142	Os02g0820200	Zn-finger, RING domain containing protein.	0.322809	0.387557	0.616023	0.560565
143	Os03g0114100	Hypothetical protein.	0.240289	0.246437	0.930396	0.948029
144	Os03g0124000	Homeobox domain containing protein.	0.45416	0.489921	1.11855	1.24431
145	Os03g0132900	Chitinase (EC 3.2.1.14) (Fragment).	0.265204	0.285523	1.28398	1.33319
146	Os03g0146800	Non-protein coding transcript, uncharacterized transcript.	0.369944	0.268735	0.656181	0.492948
147	Os03g0153500	Aromatic-ring hydroxylase family protein.	0.33956	0.273527	1.76316	1.96266
148	Os03g0168500	Thioredoxin-related domain containing protein.	0.325437	0.232817	0.129509	0.0941526
149	Os03g0172100	Hypothetical protein.	0.431505	0.476936	1.11217	1.14695
150	Os03g0182800	Ethylene responsive element binding factor3 (OsERF3).	0.442538	0.470366	1.26304	4.49701
151	Os03g0182900	Non-protein coding transcript, putative npRNA.	0.122142	0.0979039	0.636407	1.08611
152	Os03g0220100	Very-long-chain fatty acid condensing enzyme CUT1 (Very-long-chain fatty acid condensing enzyme (CUT1); 56079-54227).	0.372115	0.395302	1.02104	1.08948
153	Os03g0226200	Non-symbiotic hemoglobin 2 (rHb2) (ORYsa GLB1b).	0.197722	0.198121	0.0999121	0.0993635
154	Os03g0232800	Lecithin:cholesterol acyltransferase family protein.	0.485803	0.397579	1.00431	0.878328
155	Os03g0233000	Protein of unknown function DUF607 family protein.	0.315958	0.346012	2.4012	1.88608
156	Os03g0233900	Non-symbiotic hemoglobin 1 (rHb1) (ORYsa GLB1a).	0.372725	0.294919	0.421169	0.410232
157	Os03g0234000	Non-symbiotic hemoglobin 3 (rHb3) (ORYsa GLB1c).	0.418572	0.395751	0.353565	0.41698
158	Os03g0245700	Senescence-associated protein 15.	0.355048	0.402344	0.698965	0.86527
159	Os03g0254200	Amino acid/polyamine transporter II family protein.	0.419232	0.38757	1.092	1.43187
160	Os03g0255300	Hypothetical protein.	0.377057	0.369899	0.716846	0.601661
161	Os03g0269300	Protein kinase domain containing protein.	0.468592	0.415648	0.653519	2.06017
162	Os03g0273200	Laccase (EC 1.10.3.2).	0.407485	0.426335	0.251406	1.14197
163	Os03g0277300	Heat shock protein 70.	0.389441	0.291963	3.42759	2.8242
164	Os03g0281900	ABC transporter related domain containing protein.	0.397359	0.371706	0.730982	0.77445
165	Os03g0283200	IN2-1 protein.	0.245589	0.276611	0.358064	0.413163
166	Os03g0291200	Protein of unknown function DUF231 domain containing protein.	0.457479	0.282472	1.88274	1.07441
167	Os03g0291500	Asparagine synthetase [glutamine-hydrolyzing] (EC 6.3.5.4) (Glutamine- dependent asparagine synthetase).	0.290885	0.250707	2.49773	2.21667
168	Os03g0296800	MIT	0.384477	0.463599	0.449904	0.52733
169	Os03g0305400	Universal stress protein (Usp) family protein.	0.123711	0.146135	1.47781	0.99293
170	Os03g0316200	WSI76 protein induced by water stress.	0.403453	0.397666	2.67094	2.50529
171	Os03g0339400	Haem peroxidase, plant/fungal/bacterial family protein.	0.40595	0.428796	0.620608	0.518059
172	Os03g0387300	VQ domain containing protein.	0.235027	0.226002	1.20031	1.04588
173	Os03g0388600	(No Hit)	0.501249	0.39322	0.614175	1.08814
174	Os03g0409100	Ankyrin repeat containing protein.	0.440774	0.306979	1.51214	1.05267
175	Os03g0412400	Conserved hypothetical protein.	0.338899	0.43983	1.21337	1.80849
176	Os03g0416200	BRITTLE CULM1.	0.39456	0.460048	0.897082	0.967462
177	Os03g0431600	Conserved hypothetical protein.	0.440552	0.461391	0.188152	0.176964
178	Os03g0432100	Pyruvate, phosphate dikinase, chloroplast precursor (EC 2.7.9.1) (Pyruvate, orthophosphate dikinase).	0.0755424	0.0653267	1.08906	1.0102
179	Os03g0439500	2OG-Fe(II) oxygenase domain containing protein.	0.430438	0.458415	0.677189	0.770949
180	Os03g0439700	Protein of unknown function DUF1230 family protein.	0.310362	0.323806	1.19208	1.41228
181	Os03g0570100	Cytochrome P450 79A1 (EC 1.14.13.41) (Tyrosine N-monooxygenase) (Cytochrome P450Tyr).	0.215753	0.254235	4.6024	3.13211
182	Os03g0579800	Hypothetical protein.	0.287291	0.404055	0.30155	0.686841
183	Os03g0595300	Conserved hypothetical protein.	0.485457	0.460755	0.812878	0.945486
184	Os03g0595600	Glutathione S-transferase GST 29 (EC 2.5.1.18).	0.403462	0.42925	0.884038	0.783691
185	Os03g0600600	Beta-1,3-glucanase precursor.	0.244628	0.155687	2.31107	2.50422
186	Os03g0655100	(No Hit)	0.280032	0.259374	0.610435	0.763252
187	Os03g0663500	Thaumatin, pathogenesis-related family protein.	0.225339	0.221087	4.27598	4.25012
188	Os03g0664400	Fibroin.	0.410946	0.347146	1.15249	0.36642
189	Os03g0667300	Fe(II) transport protein 1 precursor (Iron-regulated transporter 1).	0.115074	0.092429	2.22643	0.814613
190	Os03g0694500	Permease 1.	0.300892	0.434679	1.09067	0.741876
191	Os03g0706500	TCP transcription factor family protein.	0.306494	0.410316	0.63329	0.362119
192	Os03g0725200	Hypothetical protein.	0.255345	0.204719	0.375061	0.284875
193	Os03g0727600	1-aminocyclopropane-1-carboxylate synthase 1 (EC 4.4.1.14) (ACC synthase 1) (S-adenosyl-L-methionine methylthioadenosine-lyase 1).	0.474195	0.498753	0.867951	1.4917
194	Os03g0729600	Conserved hypothetical protein.	0.377016	0.433637	0.573323	0.721171
195	Os03g0745200	Transferase family protein.	0.440048	0.424484	0.797436	0.724584
196	Os03g0766600	Hypothetical protein.	0.101074	0.104901	0.94992	0.8987
197	Os03g0782400	Conserved hypothetical protein.	0.394395	0.326773	0.639431	1.0805
198	Os03g0793900	Plant lipid transfer/seed storage/trypsin-alpha amylase inhibitor domain containing protein.	0.378653	0.489422	0.705834	0.853589
199	Os03g0794000	Plant lipid transfer protein/Par allergen family protein.	0.470919	0.461843	0.975207	0.822746
200	Os03g0803400	Metridin-like ShK toxin domain containing protein.	0.374473	0.378182	1.33323	0.656255
201	Os03g0804900	UDP-glucuronosyl/UDP-glucosyltransferase family protein.	0.370233	0.34053	0.608787	0.260781
202	Os03g0815300	(No Hit)	0.333344	0.509245	1.21253	1.22293
203	Os03g0828300	(1-4)-beta-mannan endohydrolase-like protein.	0.263962	0.213861	2.94442	1.60312
204	Os03g0828800	Curculin-like (mannose-binding) lectin domain containing protein.	0.408436	0.214193	0.965572	0.907269
205	Os03g0850700	Phosphatidylinositol phosphatidylcholine transfer protein sec14 cytosolic-like protein.	0.457658	0.471938	0.8893	0.983689
206	Os03g0853200	CD9/CD37/CD63 antigen family protein.	0.217855	0.407761	0.651721	0.882696
207	Os04g0103800	Conserved hypothetical protein.	0.021779	0.0161156	0.0207206	0.0162725
208	Os04g0107600	Arginine decarboxylase (EC 4.1.1.19) (ARGDC) (ADC).	0.328747	0.420774	0.651537	1.06771
209	Os04g0109200	Conserved hypothetical protein.	0.0983057	0.0486881	0.10529	0.0979487
210	Os04g0156200	Ribulose-phosphate binding barrel domain containing protein.	0.160556	0.14662	2.88793	2.97176
211	Os04g0173800	Lectin precursor (Agglutinin).	0.236583	0.320584	0.635985	1.13543
212	Os04g0175900	0-methyltransferase (EC 2.1.1.6) (Fragment).	0.300066	0.403259	0.595155	0.551332
213	Os04g0179100	Glucose/ribitol dehydrogenase family protein.	0.430793	0.409202	0.686959	0.6946
214	Os04g0179200	Stem secoisolariciresinol dehydrogenase (Fragment).	0.379552	0.325775	1.19844	7.39871
215	Os04g0179700	Terpene synthase.	0.333015	0.376732	1.11281	1.53021
216	Os04g0180400	Cytochrome P450 CYP99A1 (EC 1.14.-.-) (Fragment).	0.302855	0.23164	1.38311	0.96302
217	Os04g0203900	(No Hit)	0.120899	0.164801	0.642536	1.11018
218	Os04g0208800	Hypothetical protein.	0.347673	0.347012	0.843013	0.628099
219	Os04g0249600	Rhodanese-like domain containing protein.	0.45007	0.436369	3.83542	5.15661
220	Os04g0280500	Conserved hypothetical protein.	0.325592	0.430279	7.20116	13.6858
221	Os04g0303100	Protein kinase domain containing protein.	0.411595	0.500411	0.749258	1.07831
222	Os04g0311300	Viral coat and capsid protein family protein.	0.414896	0.440072	1.45011	1.34426
223	Os04g0387300	Conserved hypothetical protein.	0.349754	0.285115	0.376792	0.336667
224	Os04g0400600	Heavy metal transport/detoxification protein domain containing protein.	0.507345	0.285805	1.01863	0.667734
225	Os04g0408600	Protein of unknown function DUF662 family protein.	0.40304	0.42027	0.936581	0.949546
226	Os04g0423200	Hypothetical protein.	0.477264	0.494655	0.961332	0.947589
227	Os04g0447300	Hypothetical protein.	0.124951	0.124608	1.54017	0.67805
228	Os04g0449800	Esterase/lipase/thioesterase domain containing protein.	0.204947	0.192522	0.995027	0.889283
229	Os04g0469000	Heavy metal transport/detoxification protein domain containing protein.	0.144371	0.191318	1.45597	1.97149
230	Os04g0474500	Amygdalin hydrolase isoform AH I precursor (EC 3.2.1.117).	0.505417	0.497637	0.962174	1.02916
231	Os04g0474600	Beta-primeverosidase (EC 3.2.1.149).	0.463582	0.42147	0.656508	0.905621
232	Os04g0483500	B-keto acyl reductase.	0.420496	0.493767	0.799757	0.975993
233	Os04g0512300	Conserved hypothetical protein.	0.434841	0.421351	0.8077	0.719593
234	Os04g0521900	Conserved hypothetical protein.	0.418999	0.366449	1.31962	0.625342
235	Os04g0533900	Heavy metal transport/detoxification protein domain containing protein.	0.432498	0.415822	0.678673	0.666261
236	Os04g0545400	Plastocyanin-like domain containing protein.	0.442505	0.458883	1.12665	0.767061
237	Os04g0545600	Uclacyanin 3-like protein.	0.210894	0.175637	0.650809	0.531302
238	Os04g0545700	Conserved hypothetical protein.	0.373992	0.363288	1.1825	0.851096
239	Os04g0554800	Plant lipid transfer/seed storage/trypsin-alpha amylase inhibitor domain containing protein.	0.232158	0.499639	0.621671	0.64396
240	Os04g0556600	Cis-zeatin O-glucosyltransferase.	0.0976945	0.124976	1.04173	0.977616
241	Os04g0558700	Hypothetical protein.	0.359006	0.223325	1.21493	1.17111
242	Os04g0560100	Cytochrome P450.	0.327021	0.334726	2.44017	3.65806
243	Os04g0581100	Isopenicillin N synthase family protein.	0.289523	0.38368	5.46119	3.58519
244	Os04g0585900	Protein of unknown function DUF581 family protein.	0.391503	0.161411	0.754537	0.761423
245	Os04g0586100	Protein of unknown function DUF581 family protein.	0.486439	0.445357	1.07581	0.965016
246	Os04g0597400	TGF-beta receptor, type I/II extracellular region family protein.	0.441516	0.486604	1.24695	1.1048
247	Os04g0600900	Growth-regulating factor 3.	0.490741	0.397222	0.999518	0.997849
248	Os04g0611200	Transferase family protein.	0.321835	0.285776	0.905348	0.819146
249	Os04g0632100	S-locus receptor-like kinase RLK13.	0.425466	0.398428	1.45618	1.22353
250	Os04g0635000	Conserved hypothetical protein.	0.241023	0.233302	1.09921	1.08265
251	Os04g0635100	Wound induced protein (Fragment).	0.393757	0.371573	0.967255	0.990481
252	Os04g0635500	Wound induced protein (Fragment).	0.349628	0.357426	1.31228	1.2915
253	Os04g0635600	Conserved hypothetical protein.	0.256875	0.269151	1.19151	1.17228
254	Os04g0635700	Conserved hypothetical protein.	0.367539	0.403533	0.95888	1.09758
255	Os04g0639000	Non-protein coding transcript, uncharacterized transcript.	0.490384	0.345103	5.44952	1.41802
256	Os04g0659300	Protein of unknown function DUF26 domain containing protein.	0.220153	0.172561	0.938558	0.747927
257	Os05g0135500	Haem peroxidase, plant/fungal/bacterial family protein.	0.356391	0.395318	0.918551	0.964183
258	Os05g0160600	Peptidase, trypsin-like serine and cysteine proteases domain containing protein.	0.309661	0.278152	0.661123	0.556118
259	Os05g0165900	Protein kinase domain containing protein.	0.460108	0.508566	1.22162	1.06178
260	Os05g0169300	Alliinase EGF-like domain containing protein.	0.50794	0.355038	1.04026	0.599427
261	Os05g0170200	Conserved hypothetical protein.	0.458501	0.471195	1.17956	1.55566
262	Os05g0181200	Phytochrome P450-like protein.	0.488538	0.50489	0.305065	2.10537
263	Os05g0194900	Pyrophosphate-fructose-6-phosphate 1-phosphotransferase-like protein (Pyrophosphate-dependent phosphofructo-1-kinase-like protein).	0.343646	0.385372	1.31992	2.19976
264	Os05g0204600	Zn-finger, B-box domain containing protein.	0.37766	0.470758	0.985256	0.943857
265	Os05g0212900	Chalcone synthase J (EC 2.3.1.74) (Naringenin-chalcone synthase J).	0.422294	0.448918	2.38247	0.196934
266	Os05g0223200	Glycine-rich RNA-binding protein GRP2A.	0.355238	0.340172	2.78456	2.73561
267	Os05g0244700	Aminotransferase, class IV family protein.	0.205688	0.216447	2.21497	2.16483
268	Os05g0245300	Protein of unknown function DUF588 family protein.	0.442129	0.441947	1.10177	0.625926
269	Os05g0297000	Hypothetical protein.	0.377399	0.415154	0.644104	0.480258
270	Os05g0356700	Protein of unknown function DUF231 domain containing protein.	0.491393	0.457021	0.807718	0.758516
271	Os05g0361700	Ethylene responsive element binding factor3 (OsERF3).	0.424511	0.380081	1.21977	1.24702
272	Os05g0384300	Peptidase aspartic family protein.	0.401046	0.355991	1.72866	1.6945
273	Os05g0384600	ABC transporter related domain containing protein.	0.466255	0.453175	0.876293	0.828408
274	Os05g0386700	Conserved hypothetical protein.	0.378663	0.417752	0.884275	0.834627
275	Os05g0387300	Hypothetical protein.	0.309888	0.106051	0.915873	1.2778
276	Os05g0405000	Orthophosphate dikinase precursor (EC 2.7.9.1).	0.43058	0.402993	2.13721	2.04551
277	Os05g0417700	Hypothetical protein.	0.391033	0.464569	0.648823	0.862972
278	Os05g0428700	Potassium channel protein ZMK2.	0.467467	0.425432	1.21756	1.72847
279	Os05g0434800	Protein of unknown function DUF1218 family protein.	0.371378	0.325033	1.85296	1.33079
280	Os05g0450300	Conserved hypothetical protein.	0.193305	0.294834	0.351551	1.10923
281	Os05g0457800	Phospholipid/glycerol acyltransferase family protein.	0.395878	0.421727	1.218	1.21354
282	Os05g0469800	Pyruvate decarboxylase (EC 4.1.1.1) (Fragment).	0.357437	0.38713	2.23561	2.23922
283	Os05g0469600	Pyruvate decarboxylase isozyme 1 (EC 4.1.1.1) (PDC).	0.238294	0.210564	0.652049	1.07339
284	Os05g0472500	(No Hit)	0.368514	0.482568	1.78619	5.30618
285	Os05g0476400	Hypothetical protein.	0.265568	0.173449	1.07173	0.759219
286	Os05g0481900	Auxin Efflux Carrier family protein.	0.428909	0.472501	1.84873	0.626693
287	Os05g0515600	O-methyltransferase ZRP4 (EC 2.1.1.-) (OMT).	0.200307	0.176998	0.970722	0.721502
288	Os05g0518800	Protein of unknown function DUF584 family protein.	0.454586	0.349828	0.595802	1.07662
289	Os05g0525900	Zn-finger transcription factor.	0.441826	0.453986	1.12538	1.10235
290	Os05g0527900	UDP-glucuronosyl/UDP-glucosyltransferase family protein.	0.482907	0.433451	1.10032	1.18266
291	Os05g0531000	Conserved hypothetical protein.	0.326436	0.273138	0.625182	0.840204
292	Os05g0542800	Glycoside hydrolase, family 28 protein.	0.500997	0.48038	0.801841	0.872737
293	Os05g0554000	Multi antimicrobial extrusion protein MatE family protein.	0.289587	0.290838	0.944149	0.711945
294	Os05g0555600	NADH dependent Glutamate Synthase precursor (EC 1.4.1.14).	0.135565	0.169994	0.798556	0.985221
295	Os05g0560500	Hypothetical protein.	0.351082	0.376917	0.801102	0.810584
296	Os05g0560900	Gibberellin 2-beta-dioxygenase (EC 1.14.11.13) (Gibberellin 2-beta- hydroxylase) (Gibberellin 2-oxidase) (GA 2-oxidase).	0.274096	0.226478	1.83801	1.53186
297	Os05g0563000	No apical meristem (NAM) protein domain containing protein.	0.509571	0.509196	1.01333	1.04491
298	Os05g0571200	WRKY transcription factor 19.	0.396967	0.443705	1.35764	1.50467
299	Os05g0580500	Rad21/Rec8 like protein, N-terminal domain containing protein.	0.443539	0.264642	1.09425	1.09094
300	Os06g0104900	L-lactate dehydrogenase B (EC 1.1.1.27) (LDH-B) (Fragment).	0.137395	0.166235	0.628663	1.60901
301	Os06g0125200	Protein of unknown function DUF581 family protein.	0.416712	0.475343	1.03001	0.961182
302	Os06g0141600	Early nodulin (ESTs C98096(C0688)).	0.228201	0.204902	0.644601	1.08561
303	Os06g0141700	Early nodulin (ESTs C98096(C0688)).	0.383924	0.317265	0.426837	0.701744
304	Os06g0142200	Early nodulin 93 ENOD93 protein family protein.	0.298007	0.258105	2.39584	0.736506
305	Os06g0142300	Early nodulin 93 ENOD93 protein family protein.	0.256208	0.271108	1.67136	1.80658
306	Os06g0164900	Protein kinase family protein.	0.482042	0.372816	0.652029	0.680166
307	Os06g0185500	Transferase family protein.	0.124968	0.0833772	0.829698	1.34486
308	Os06g0185300	Transferase family protein.	0.304784	0.290654	1.48625	1.25451
309	Os06g0187500	UDP-glucuronosyl/UDP-glucosyltransferase family protein.	0.411763	0.390979	0.941486	0.867504
310	Os06g0217300	Transcription factor MADS55.	0.342341	0.395112	0.871899	0.997762
311	Os06g0244000	SAM dependent carboxyl methyltransferase family protein.	0.413031	0.468171	0.828335	0.892701
312	Os06g0248600	Hypothetical protein.	0.338939	0.124485	1.1215	1.28605
313	Os06g0264500	TGF-beta receptor, type I/II extracellular region family protein.	0.475363	0.460138	1.07613	0.991284
314	Os06g0271000	UDP-glucuronosyl/UDP-glucosyltransferase family protein.	0.284329	0.281276	1.42893	2.22837
315	Os06g0274800	Peroxidase 11 precursor (EC 1.11.1.7) (Atperox P11) (ATP23a/ATP23b).	0.346883	0.348071	0.706168	0.629237
316	Os06g0279900	Disease resistance protein family protein.	0.0786794	0.160714	0.645624	1.08474
317	Os06g0302000	Hypothetical protein.	0.139439	0.0914561	0.638028	0.979044
318	Os06g0307900	Conserved hypothetical protein.	0.318496	0.35165	0.727238	0.77345
319	Os06g0349700	(No Hit)	0.307739	0.243364	1.78879	2.703
320	Os06g0354700	Alpha/beta hydrolase fold domain containing protein.	0.359155	0.367892	0.80404	0.714924
321	Os06g0493600	SPX, N-terminal domain containing protein.	0.193209	0.325129	0.791408	0.883898
322	Os06g0495800	Plant-specific domain of unknown function 3588 containing protein.	0.426138	0.384484	1.30146	1.09702
323	Os06g0523300	Conserved hypothetical protein.	0.411391	0.407128	0.859393	0.827112
324	Os06g0548000	Mitochondrial aspartate aminotransferase precursor (EC 2.6.1.1).	0.370906	0.328991	0.981986	0.835638
325	Os06g0557200	Hypothetical protein.	0.217967	0.341281	0.637248	0.606434
326	Os06g0557700	Protein kinase domain containing protein.	0.504282	0.46103	1.05114	0.897576
327	Os06g0564500	Cysteine synthase (EC 4.2.99.8).	0.483807	0.316986	0.884932	0.794662
328	Os06g0583500	Zn-finger, CCHC type domain containing protein.	0.202398	0.311704	0.124258	0.136421
329	Os06g0643700	Hly-III related proteins family protein.	0.43773	0.409679	0.795434	0.757164
330	Os06g0668200	Phosphoglycerate kinase, cytosolic (EC 2.7.2.3).	0.456803	0.438482	1.11662	1.09028
331	Os06g0671600	Non-protein coding transcript, putative npRNA.	0.0811469	0.156646	0.444677	0.823729
332	Os06g0683800	Hypothetical protein.	0.294486	0.27293	0.887358	0.834732
333	Os06g0686900	(No Hit)	0.345221	0.254804	0.637007	1.08716
334	Os06g0697500	AAA ATPase, central region domain containing protein.	0.318524	0.389166	2.49481	5.08608
335	Os06g0714800	Protein of unknown function DUF581 family protein.	0.467556	0.397904	1.33191	1.11046
336	Os07g0107100	Plant disease resistance response protein family protein.	0.444893	0.454104	1.06492	0.902083
337	Os07g0120200	Cyclin-like F-box domain containing protein.	0.47225	0.45989	0.645589	1.08883
338	Os07g0121200	Protein kinase domain containing protein.	0.393409	0.150337	1.12265	0.92829
339	Os07g0122100	Conserved hypothetical protein.	0.244599	0.362182	2.43804	2.37754
340	Os07g0129300	Pathogenesis-related protein 1 precursor.	0.134382	0.085713	20.5516	14.1958
341	Os07g0132300	Conserved hypothetical protein.	0.410818	0.392502	1.1519	1.15841
342	Os07g0142200	Conserved hypothetical protein.	0.353292	0.339602	0.763617	0.54781
343	Os07g0142300	Conserved hypothetical protein.	0.323753	0.260432	1.21393	0.406055
344	Os07g0142500	Conserved hypothetical protein.	0.37094	0.390406	0.391346	0.71155
345	Os07g0142600	Conserved hypothetical protein.	0.325173	0.33702	0.853122	0.709306
346	Os07g0162500	Esterase/lipase/thioesterase domain containing protein.	0.337846	0.342306	1.20607	1.19727
347	Os07g0188000	Argonaute protein.	0.388951	0.268946	0.638217	1.09088
348	Os07g0190600	Nucleic acid-binding OB-fold domain containing protein.	0.467338	0.357268	0.617443	1.13376
349	Os07g0192600	AAA ATPase, central region domain containing protein.	0.149997	0.184389	0.630743	1.08011
350	Os07g0194500	2OG-Fe(II) oxygenase domain containing protein.	0.407491	0.394481	1.38434	0.985952
351	Os07g0195300	(No Hit)	0.416648	0.157086	1.07933	1.20659
352	Os07g0201500	UDP-glucuronosyl/UDP-glucosyltransferase family protein.	0.27432	0.29812	2.01578	1.37829
353	Os07g0232800	Zinc transporter ZIP family protein.	0.39403	0.3222	3.07012	2.61909
354	Os07g0258400	Metal transporter Nramp6 (AtNramp6).	0.315243	0.341917	0.672941	0.726296
355	Os07g0281700	Ferredoxin domain containing protein.	0.358587	0.422114	0.670331	1.09266
356	Os07g0281800	Aldehyde oxidase-2.	0.409052	0.446953	0.921469	1.08287
357	Os07g0290500	Plant lipid transfer/seed storage/trypsin-alpha amylase inhibitor domain containing protein.	0.497368	0.494492	0.920386	1.62834
358	Os07g0296900	(No Hit)	0.34222	0.495578	0.776728	1.07881
359	Os07g0502900	UDP-glucuronosyl/UDP-glucosyltransferase family protein.	0.316755	0.356719	1.34283	1.01002
360	Os07g0526400	Chalcone synthase (EC 2.3.1.74) (Naringenin-chalcone synthase).	0.0499453	0.080121	0.575596	0.435102
361	Os07g0541200	Protein kinase family protein.	0.49746	0.400622	1.07231	0.836763
362	Os07g0541800	KI domain interacting kinase 1.	0.35877	0.502193	0.645813	1.38955
363	Os07g0550600	Transferase family protein.	0.48253	0.195429	1.15332	1.0927
364	Os07g0558900	Conserved hypothetical protein.	0.345572	0.360738	1.40804	1.07496
365	Os07g0559000	Non-protein coding transcript, unclassifiable transcript.	0.289259	0.292052	0.418343	1.08524
366	Os07g0577500	Conserved hypothetical protein.	0.394381	0.403124	0.831054	0.808182
367	Os07g0599500	Conserved hypothetical protein.	0.269169	0.25807	0.612112	2.54175
368	Os07g0599600	Hypothetical protein.	0.312219	0.272099	0.734113	0.684537
369	Os07g0599900	Conserved hypothetical protein.	0.221773	0.194915	0.568453	0.437156
370	Os07g0600200	Conserved hypothetical protein.	0.304089	0.273375	1.32578	0.541049
371	Os07g0604600	B12D family protein.	0.0819293	0.0376729	1.68687	0.867472
372	Os07g0604700	B12D family protein.	0.146247	0.125446	0.644238	1.06663
373	Os07g0612400	Alpha/beta hydrolase fold domain containing protein.	0.334212	0.331085	3.21128	1.17232
374	Os07g0643800	Plant disease resistance response protein family protein.	0.228924	0.196403	1.07568	0.903154
375	Os07g0663700	Short-chain dehydrogenase/reductase SDR family protein.	0.291451	0.254201	1.11767	1.02003
376	Os07g0668300	Lipolytic enzyme, G-D-S-L family protein.	0.322858	0.317556	0.899931	0.85912
377	Os07g0673400	Universal stress protein (Usp) family protein.	0.330433	0.266544	1.08052	1.06666
378	Os07g0674800	AP2 domain containing protein RAP2.2 (Fragment).	0.123841	0.127626	0.231836	0.737159
379	Os07g0677100	Peroxidase.	0.145266	0.156382	0.490485	0.56627
380	Os07g0677200	Peroxidase.	0.352087	0.351407	0.572116	0.599914
381	Os07g0684000	Ricin B-related lectin domain containing protein.	0.477335	0.406531	0.625227	0.438665
382	Os07g0681300	Cytochrome P450 family protein.	0.416235	0.407667	0.762018	0.732683
383	Os08g0112300	Transferase family protein.	0.416825	0.327855	25.6938	14.6989
384	Os08g0120600	Aldolase C-1.	0.14669	0.0779161	1.36051	1.43772
385	Os08g0125300	Viral coat and capsid protein family protein.	0.448567	0.380334	0.841727	0.646364
386	Os08g0128000	Myb, DNA-binding domain containing protein.	0.281465	0.397397	0.631326	1.51413
387	Os08g0136300	Protein of unknown function DUF26 domain containing protein.	0.22436	0.0487618	0.63209	1.94669
388	Os08g0136500	Protein of unknown function DUF26 domain containing protein.	0.157311	0.453683	1.54709	1.20911
389	Os08g0144100	Calcium-binding allergen Bet v 3 (Bet v III).	0.381962	0.472887	0.63835	1.07473
390	Os08g0159500	Zinc-finger protein Lsd1.	0.367217	0.405481	0.976858	1.11912
391	Os08g0171600	RNA polymerase Rpb2, domain 6 containing protein.	0.453494	0.411315	0.285396	1.07943
392	Os08g0176000	Integrase, catalytic region domain containing protein.	0.50452	0.268207	2.37736	1.52645
393	Os08g0178500	Conserved hypothetical protein.	0.237407	0.255959	0.671287	1.08469
394	Os08g0203400	Protein kinase domain containing protein.	0.243357	0.18372	1.57054	1.13188
395	Os08g0204500	Conserved hypothetical protein.	0.503988	0.478784	2.34921	1.26255
396	Os08g0207500	Zinc transporter 1 precursor (ZRT/IRT-like protein 1).	0.43022	0.508225	1.02061	1.18499
397	Os08g0276100	Conserved hypothetical protein.	0.283534	0.339533	0.879261	0.981775
398	Os08g0290700	O-methyltransferase, family 2 domain containing protein.	0.312862	0.385699	0.114888	0.124845
399	Os08g0335600	Protein of unknown function DUF568 domain containing protein.	0.280416	0.209943	1.75805	0.454586
400	Os08g0349100	Plant disease resistance response protein family protein.	0.0966815	0.0677456	0.635877	0.592647
401	Os08g0369800	(No Hit)	0.304646	0.231055	0.197079	1.31289
402	Os08g0375400	Plant disease resistance response protein family protein.	0.10235	0.083119	1.13857	1.19241
403	Os08g0389700	Protein of unknown function DUF81 domain containing protein.	0.437553	0.354527	1.19849	1.01815
404	Os08g0419100	Conserved hypothetical protein.	0.409237	0.371392	0.633053	1.08923
405	Os08g0441100	Serine threonine protein kinase SNF1.	0.444361	0.44366	0.904394	1.00346
406	Os08g0451200	Protein of unknown function DUF581 family protein.	0.42304	0.363063	0.97128	0.847745
407	Os08g0466600	(No Hit)	0.381929	0.34283	0.631276	0.416061
408	Os08g0473900	Alpha-amylase type B (Fragment).	0.229709	0.406313	0.294916	1.15851
409	Os08g0476900	Patatin-like protein 1.	0.433399	0.382733	1.1709	1.12235
410	Os08g0478000	Conserved hypothetical protein.	0.400583	0.434373	0.926048	0.862426
411	Os08g0498400	Caffeoyl-CoA O-methyltransferase (EC 2.1.1.104) (Trans-caffeoyl-CoA 3- O-methyltransferase) (CCoAMT) (CCoAOMT).	0.129265	0.0741282	1.39739	0.899986
412	Os08g0509200	Amygdalin hydrolase isoform AH I precursor (EC 3.2.1.117).	0.353382	0.445774	0.835588	1.14695
413	Os08g0515000	Sulfotransferase family protein.	0.295819	0.323803	1.27255	1.5257
414	Os08g0518800	Chitinase (EC 3.2.1.14).	0.470713	0.475363	2.77716	1.04797
415	Os08g0518900	Glycoside hydrolase, family 18 protein.	0.13768	0.155994	0.628523	1.0991
416	Os08g0519300	Glycoside hydrolase, family 18 protein.	0.347284	0.33643	0.765178	1.06625
417	Os08g0531300	SUA5/yciO/yrdC, N-terminal domain containing protein.	0.434635	0.500591	0.818785	0.88076
418	Os08g0541300	Leucine-rich repeat, plant specific containing protein.	0.250782	0.221561	1.18658	1.36579
419	Os08g0544400	ABC transporter related domain containing protein.	0.285201	0.241714	4.02319	1.87891
420	Os08g0545500	DRE-binding protein 1A.	0.0720764	0.130821	2.74252	1.74986
421	Os08g0550200	Multi antimicrobial extrusion protein MatE family protein.	0.212853	0.199965	0.781906	0.67905
422	Os09g0256700	Conserved hypothetical protein.	0.350014	0.369814	0.427041	0.489269
423	Os09g0269900	Conserved hypothetical protein.	0.350228	0.355473	1.83095	1.78785
424	Os09g0304500	Plant protein of unknown function family protein.	0.441735	0.428243	1.27278	1.34468
425	Os09g0305300	Plant protein of unknown function family protein.	0.359029	0.423343	1.0816	1.15979
426	Os09g0329200	UDP-glucuronosyl/UDP-glucosyltransferase family protein.	0.0588625	0.0867481	1.65227	1.04759
427	Os09g0356200	Protein kinase domain containing protein.	0.107031	0.108744	0.916136	0.977182
428	Os09g0422500	Cellulose synthase.	0.391145	0.405738	1.12534	0.845686
429	Os09g0441100	Cytochrome P450 monooxygenase CYP92A1.	0.197824	0.225296	0.318418	1.13988
430	Os09g0460700	Esterase/lipase/thioesterase domain containing protein.	0.22703	0.281717	0.97554	1.11697
431	Os09g0471000	RmlC-like cupin family protein.	0.0705042	0.0742309	1.71156	0.213131
432	Os09g0472900	Expansin-related protein 2 precursor (AtEXPR2) (Ath-ExpGamma-1.1).	0.0718176	0.109906	2.52611	2.40804
433	Os09g0483500	Calcium-binding EF-hand domain containing protein.	0.0931735	0.0735689	1.53654	1.06976
434	Os09g0491100	Beta-primeverosidase (EC 3.2.1.149).	0.400901	0.451602	1.193	1.48597
435	Os09g0499400	Hypothetical protein.	0.34273	0.455891	0.441997	0.599314
436	Os09g0507200	MADS box protein.	0.185571	0.182808	0.631525	1.10477
437	Os09g0518200	UDP-glucuronosyl/UDP-glucosyltransferase family protein.	0.154429	0.141752	0.661897	0.579047
438	Os09g0545700	Auxin induced protein.	0.110535	0.190229	1.16364	0.757095
439	Os09g0547500	Lysine decarboxylase-like protein.	0.378542	0.260593	2.07652	1.92996
440	Os09g0564600	(No Hit)	0.100239	0.055039	0.637114	1.07251
441	Os09g0567500	Fatty acyl coA reductase.	0.408578	0.366619	0.898665	0.573175
442	Os10g0108700	Transferase family protein.	0.0595999	0.39305	0.41542	0.439679
443	Os10g0109900	TGF-beta receptor, type I/II extracellular region family protein.	0.180274	0.175736	1.13467	0.930434
444	Os10g0113100	Aldo/keto reductase family protein.	0.250881	0.219215	0.81019	0.719279
445	Os10g0116800	Purple acid phosphatase.	0.152065	0.208598	0.637443	1.06748
446	Os10g0136500	Protein kinase domain containing protein.	0.377067	0.259783	1.04248	0.771101
447	Os10g0137300	Conserved hypothetical protein.	0.45199	0.385258	1.44149	0.633183
448	Os10g0144700	Cytochrome P450 family protein.	0.26971	0.237175	1.01526	0.949381
449	Os10g0158100	Senescence-associated protein 15.	0.429609	0.462436	2.59557	1.89891
450	Os10g0161400	Disease resistance protein family protein.	0.242675	0.227165	0.683014	0.568177
451	Os10g0165300	Cytochrome P450 family protein.	0.223839	0.199813	0.632949	1.09483
452	Os10g0167900	Type III polyketide synthase family protein.	0.346126	0.330218	0.610768	1.15551
453	Os10g0196000	Cytochrome P450 family protein.	0.253749	0.447963	1.26604	1.21995
454	Os10g0204400	Phosphoenolpyruvate carboxykinase.	0.298028	0.248215	0.238097	0.221206
455	Os10g0335000	Conserved hypothetical protein.	0.179756	0.15722	0.637705	1.65755
456	Os10g0352000	Conserved hypothetical protein.	0.401499	0.445898	0.651958	0.649922
457	Os10g0390500	Alanine aminotransferase.	0.486436	0.482944	0.879424	0.925913
458	Os10g0393800	Lipolytic enzyme, G-D-S-L family protein.	0.168962	0.173696	2.22514	2.25702
459	Os10g0394700	Non-protein coding transcript, uncharacterized transcript.	0.220176	0.207112	0.912642	0.90805
460	Os10g0407200	Protein of unknown function DUF962 family protein.	0.223168	0.241043	0.803003	0.867503
461	Os10g0411000	(No Hit)	0.443486	0.429838	1.04523	0.967323
462	Os10g0419400	Submergence induced protein 2.	0.349719	0.324022	7.93748	7.18515
463	Os10g0430200	Zinc-containing alcohol dehydrogenase superfamily protein.	0.21839	0.0967591	0.808979	0.891323
464	Os10g0437500	Universal stress protein (Usp) family protein.	0.221732	0.241639	2.41605	0.557509
465	Os10g0475000	Conserved hypothetical protein.	0.232925	0.182315	0.886868	0.947351
466	Os10g0486100	Cytochrome P450-like protein (CYP86B1).	0.442574	0.338814	0.711345	0.562206
467	Os10g0490800	Plant Basic Secretory Protein family protein.	0.459645	0.490934	3.55133	3.72645
468	Os10g0491000	Plant Basic Secretory Protein family protein.	0.328952	0.350698	4.31538	4.34582
469	Os10g0494300	ABC transporter.	0.114714	0.199137	0.854574	1.02065
470	Os10g0509900	Hypothetical protein.	0.342428	0.383655	0.909964	0.852584
471	Os10g0515900	E-class P450, group I family protein.	0.106427	0.0699185	6.17693	2.58996
472	Os10g0518000	Protein of unknown function DUF538 family protein.	0.238906	0.316372	0.715897	0.88813
473	Os10g0525400	Glutathione S-transferase GST 31 (EC 2.5.1.18).	0.358668	0.36048	0.934856	1.03175
474	Os10g0530500	Glutathione S-transferase, C-terminal domain containing protein.	0.241067	0.201318	1.13887	1.12713
475	Os10g0532200	Alpha/beta hydrolase family protein.	0.256067	0.289216	0.631788	0.977932
476	Os10g0551900	Plant lipid transfer/seed storage/trypsin-alpha amylase inhibitor domain containing protein.	0.168841	0.282239	0.61716	1.14718
477	Os10g0569800	Hypothetical protein.	0.364076	0.316643	1.38461	2.57648
478	Os10g0570200	RIR1b protein precursor.	0.436244	0.335672	0.564738	0.517344
479	Os10g0578600	Conserved hypothetical protein.	0.451028	0.409257	0.492001	1.47521
480	Os11g0111700	Hypothetical protein.	0.47897	0.374027	0.646884	1.08177
481	Os11g0111800	Hypothetical protein.	0.404973	0.356806	0.715461	0.415703
482	Os11g0115400	Nonspecific lipid-transfer protein precursor (LTP) (Phospholipid transfer protein) (PLTP) (Allergen Zea m 14).	0.49417	0.373344	1.86963	1.53017
483	Os11g0126800	Hypothetical protein.	0.212404	0.168143	0.635254	1.54931
484	Os11g0129100	Multi antimicrobial extrusion protein MatE family protein.	0.506364	0.499384	0.81731	0.805572
485	Os11g0136300	Protein of unknown function DUF6 domain containing protein.	0.246949	0.261978	1.28094	1.18582
486	Os11g0136600	Calcium-dependent protein kinase (Fragment).	0.287637	0.441473	0.441769	2.09748
487	Os11g0147800	Wali7 protein (Fragment).	0.507542	0.456656	1.28857	1.16405
488	Os11g0184300	Hypothetical protein.	0.463488	0.480149	3.4655	1.05293
489	Os11g0241700	Protein of unknown function DUF538 family protein.	0.296446	0.250756	0.377399	0.426612
490	Os11g0262600	Hypothetical protein.	0.423182	0.497741	0.776902	1.56224
491	Os11g0265800	2OG-Fe(II) oxygenase domain containing protein.	0.449422	0.388047	0.987103	0.777252
492	Os11g0290600	Proteinase inhibitor I4, serpin family protein.	0.417665	0.355662	0.844714	0.915869
493	Os11g0306400	O-methyltransferase, family 2 domain containing protein.	0.146458	0.142435	0.63169	1.10464
494	Os11g0307300	Herbicide safener binding protein.	0.217478	0.21956	0.634492	1.08756
495	Os11g0437600	(No Hit)	0.19836	0.487492	1.26679	1.80195
496	Os11g0457300	Flavonol 3-O-glucosyltransferase (EC 2.4.1.91) (UDP-glucose flavonoid 3-O-glucosyltransferase) (Anthocyanin rhamnosyl transferase).	0.347935	0.314464	0.926102	1.11144
497	Os11g0461200	Hypothetical protein.	0.487893	0.455283	1.20604	0.95726
498	Os11g0462900	Leucine-rich repeat, cysteine-containing subtype containing protein.	0.247098	0.177419	0.642013	0.950302
499	Os11g0499600	Short-chain dehydrogenase/reductase SDR family protein.	0.456565	0.459348	1.06922	1.06013
500	Os11g0507200	Transferase family protein.	0.414579	0.440267	0.709588	0.765399
501	Os11g0514500	Sorghum bicolor leucine-rich repeat-containing extracellular glycoprotein precursor.	0.490465	0.461919	1.82958	0.901158
502	Os11g0521000	Hypothetical protein.	0.503331	0.483847	0.791803	1.43153
503	Os11g0564900	Leucine-rich repeat, typical subtype containing protein.	0.460983	0.480363	1.69191	1.32203
504	Os11g0591200	Beta-ketoacyl-CoA-synthase.	0.400456	0.401056	0.905643	0.977128
505	Os11g0592200	Barwin domain containing protein.	0.457438	0.385294	1.72727	1.65638
506	Os11g0622000	(No Hit)	0.418275	0.405448	1.14686	1.09397
507	Os11g0625900	Protein kinase domain containing protein.	0.373603	0.35982	1.53769	1.5848
508	Os11g0670900	Hypothetical protein.	0.457721	0.4248	1.86274	1.65547
509	Os11g0687100	von Willebrand factor, type A domain containing protein.	0.231919	0.271126	0.813823	0.886574
510	Os11g0687200	Hypothetical protein.	0.477624	0.467216	0.731886	0.796607
511	Os11g0700900	Class III chitinase homologue (OsChib3H-b).	0.308769	0.452533	3.38407	3.18358
512	Os11g0701000	Class III chitinase homologue (OsChib3H-c).	0.446196	0.299897	0.62553	1.17923
513	Os11g0701100	Class III chitinase homologue (OsChib3H-h) (Fragment).	0.379183	0.219642	0.635493	2.01794
514	Os11g0701200	Glycoside hydrolase, family 18 protein.	0.367747	0.468794	0.27537	1.2693
515	Os11g0701800	Class III chitinase homologue (OsChib3H-a).	0.334643	0.226125	0.628942	1.106
516	Os11g0708100	Laccase (EC 1.10.3.2) (Fragment).	0.248437	0.266207	0.393419	0.393524
517	Os12g0111400	Hypothetical protein.	0.34473	0.307298	0.640373	1.07022
518	Os12g0111900	(No Hit)	0.396949	0.440264	0.516891	0.246964
519	Os12g0112000	Peroxidase (EC 1.11.1.7).	0.414166	0.385367	0.946357	0.919137
520	Os12g0125500	Hypothetical protein.	0.318534	0.498321	0.688677	0.702671
521	Os12g0138800	Cytochrome P450 family protein.	0.412027	0.50159	0.892044	0.882773
522	Os12g0145100	Wali7 protein (Fragment).	0.421906	0.364542	1.11855	1.05051
523	Os12g0170800	24 kDa protein SC24 (24 kDa seed coat protein).	0.358694	0.27284	3.80096	2.63646
524	Os12g0197100	Phosphoribosylamine--glycine ligase, chloroplast precursor (EC 6.3.4.13) (GARS) (Glycinamide ribonucleotide synthetase) (Phosphoribosylglycinamide synthetase).	0.248248	0.233024	0.971185	0.797459
525	Os12g0217800	Non-protein coding transcript, unclassifiable transcript.	0.154789	0.287135	1.85963	2.43955
526	Os12g0246700	Disease resistance protein family protein.	0.466212	0.462034	0.777866	1.08539
527	Os12g0257600	Multicopper oxidase, type 1 domain containing protein.	0.197871	0.125807	1.53522	1.26943
528	Os12g0257700	(No Hit)	0.180183	0.207936	0.636475	1.08381
529	Os12g0261300	ARM repeat fold domain containing protein.	0.249372	0.233866	0.733476	0.184998
530	Os12g0411700	ABC transporter related domain containing protein.	0.176647	0.40479	0.770468	0.816715
531	Os12g0440300	Conserved hypothetical protein.	0.385598	0.25941	2.0043	1.7908
532	Os12g0441600	O-methyltransferase ZRP4 (EC 2.1.1.-) (OMT).	0.295078	0.303448	0.769704	1.00086
533	Os12g0442800	Sulfite oxidase (SOX) (Moco containing protein).	0.493797	0.506286	0.787696	0.975282
534	Os12g0448900	Animal haem peroxidase family protein.	0.283697	0.282728	0.981273	1.00134
535	Os12g0451300	(No Hit)	0.385683	0.373747	0.810693	0.867512
536	Os12g0453500	Hypothetical protein.	0.318227	0.2702	0.343549	1.08688
537	Os12g0467700	Mitochondrial protein-like.	0.464527	0.313462	1.24164	1.3085
538	Os12g0468000	(No Hit)	0.440556	0.505503	1.12438	1.37648
539	Os12g0468100	(No Hit)	0.415165	0.431752	1.56213	1.41908
540	Os12g0472800	Hypothetical protein.	0.39092	0.395514	0.919394	0.91446
541	Os12g0512100	General substrate transporter family protein.	0.498434	0.415304	1.13722	0.727969
542	Os12g0518200	Protein of unknown function DUF6 domain containing protein.	0.187483	0.270133	1.33889	1.40672
543	Os12g0530100	Cationic peroxidase isozyme 40K precursor.	0.485441	0.383816	0.728272	0.684799
544	Os12g0538700	AT.I.24-1 protein (Fragment).	0.450802	0.347247	0.464588	0.498884
545	Os12g0541300	Respiratory burst oxidase homolog.	0.395706	0.342447	1.45913	1.47896
546	Os12g0555500	Probenazole-inducible protein PBZ1.	0.384185	0.349833	3.85333	3.37376
547	Os12g0592900	Hypothetical protein.	0.330863	0.299582	2.24125	1.93552
548	Os12g0599700	Hypothetical protein.	0.377069	0.327969	0.559095	0.605349
549	Os12g0599800	Hypothetical protein.	0.32517	0.301229	0.720984	0.7293
550	Os12g0628600	Thaumatin-like protein precursor.	0.177977	0.428056	4.87524	4.22269
551	Os12g0630600	Flagelliform silk protein (Fragment).	0.388041	0.39836	0.552381	2.61094
552	Os12g0638200	Peptide transporter.	0.334211	0.157703	0.614516	0.613789
	Numbers shown in yellow with yellow background are significantly downregulated
