# Supplementary material for: Knocking down mitochondrial iron transporter (MIT) reprograms primary and secondary metabolism in rice plants
Source: J Exp Bot. 2015 Dec 17;67(5):1357–68. doi: 10.1093/jxb/erv531 (PMC4762380; doi:10.1093/jxb/erv531)
Supplement: Supplementary Data [file supp_erv531_Supplementary_Table_S3.xlsx]

## Sheet: Shoot upregulated
	Table-S3: Genes significantly upregulated in shoots
			mit-2/WT
			Root		Shoot
S.No.	Gene	Description	R1	R2	R1	R2
1	Os01g0108500	(No Hit)	24.8136	26.0445	12.2243	10.2216
2	Os01g0115600	LRK14.	0.642229	1.05089	3.18006	2.93431
3	Os01g0123900	Bowman-Birk type proteinase inhibitor (EBI).	11.6865	15.7634	2.70508	2.64641
4	Os01g0124000	Bowman Birk trypsin inhibitor.	2.275	1.38769	8.25713	6.3501
5	Os01g0124100	Proteinase inhibitor I12, Bowman-Birk family protein.	1.50073	1.73361	2.46691	2.91719
6	Os01g0124400	Proteinase inhibitor I12, Bowman-Birk family protein.	1.28338	1.2575	2.31907	2.38248
7	Os01g0128000	Myb, DNA-binding domain containing protein.	0.773556	0.701466	3.65056	8.04962
8	Os01g0131900	Wound-induced protease inhibitor (WIP1).	0.824433	0.711566	2.34032	1.9911
9	Os01g0132000	Bowman-Birk type wound induced proteinase inhibitor WIP1 precursor.	0.679869	0.649605	2.71349	2.46795
10	Os01g0134700	Conserved hypothetical protein.	1.63829	1.30973	2.59014	2.0936
11	Os01g0141000	AP2 domain containing protein RAP2.8 (Fragment).	0.862223	0.848693	2.05996	2.1484
12	Os01g0160800	Protein synthesis inhibitor II (EC 3.2.2.22) (Ribosome-inactivating protein II) (rRNA N-glycosidase).	1.07531	0.737338	2.58832	2.18797
13	Os01g0186900	Hypothetical protein.	1.2274	1.24091	2.30846	2.80735
14	Os01g0209800	Cationic amino acid transporter (Fragment).	0.865876	0.768346	2.50326	2.51396
15	Os01g0218600	Hypothetical protein.	3.99486	1.11349	2.81047	2.868
16	Os01g0221600	Protein of unknown function UPF0005 family protein.	0.653604	1.1109	2.60129	2.65958
17	Os01g0237500	Hypothetical protein.	2.67484	2.30458	9.06213	9.54375
18	Os01g0241000	Conserved hypothetical protein.	1.16256	1.13649	3.17568	3.6823
19	Os01g0257300	Conserved hypothetical protein.	1.1693	0.746552	5.23232	2.17752
20	Os01g0293000	S-adenosylmethionine synthetase 1 (EC 2.5.1.6) (Methionine adenosyltransferase 1) (AdoMet synthetase 1).	1.79852	2.23687	2.78731	2.51677
21	Os01g0297200	AAA ATPase, central region domain containing protein.	1.29354	1.58158	3.60274	3.56454
22	Os01g0314800	Late embryogenesis abundant protein 3 family protein.	0.71721	0.828488	2.20331	2.64141
23	Os01g0326300	Haem peroxidase, plant/fungal/bacterial family protein.	0.572757	0.910416	4.9049	2.70247
24	Os01g0337500	Vacuolar H+-pyrophosphatase (EC 3.6.1.1) (Ovp2).	1.29131	1.46043	3.70572	2.94015
25	Os01g0341200	Conserved hypothetical protein.	0.980854	0.955166	2.09611	2.00932
26	Os01g0382000	Pathogenesis-related protein 1 precursor (PR-1).	0.433286	0.227112	10.7081	9.6878
27	Os01g0385400	C4-dicarboxylate transporter/malic acid transport protein family protein.	1.05631	1.22162	2.66132	3.3606
28	Os01g0498300	Protein of unknown function DUF563 family protein.	1.03828	1.01929	4.12592	2.87957
29	Os01g0554100	RNA-directed DNA polymerase (Reverse transcriptase) domain containing protein.	0.576791	0.715993	2.197	2.56641
30	Os01g0555100	Zn-finger, Ran-binding domain containing protein.	0.654417	1.05861	2.24035	2.10474
31	Os01g0567200	Conserved hypothetical protein.	59.8698	37.9457	5.36211	5.82849
32	Os01g0597600	Amino acid/polyamine transporter II family protein.	1.65967	1.90927	4.79253	6.99907
33	Os01g0609900	PDR-like ABC transporter (PDR4 ABC transporter).	1.12935	1.20978	2.48194	2.41658
34	Os01g0615100	Substilin /chymotrypsin-like inhibitor (Proteinase inhibitor).	0.462292	0.395737	14.2432	20.9758
35	Os01g0623200	C4-dicarboxylate transporter/malic acid transport protein family protein.	1.64611	1.621	2.66697	2.90616
36	Os01g0627900	Cytochrome P450 monooxygenase CYP72A5 (Fragment).	0.947873	1.70718	3.73431	3.38509
37	Os01g0663300	(1-4)-beta-mannan endohydrolase-like protein.	1.0864	1.0256	2.07555	1.99015
38	Os01g0666000	Lipid phosphate phosphatase 2 (EC 3.1.3.-) (AtLPP2) (Phosphatidic acid phosphatase 2) (AtPAP2) (Prenyl diphosphate phosphatase).	1.03216	1.20869	2.60042	4.11934
39	Os01g0678000	Conserved hypothetical protein.	0.631204	0.556577	2.56987	2.80907
40	Os01g0692400	Conserved hypothetical protein.	66.0342	94.4668	28.9064	20.4137
41	Os01g0699500	Protein kinase domain containing protein.	1.20121	1.23454	2.32542	2.0297
42	Os01g0699600	Protein kinase domain containing protein.	1.07922	1.14757	4.50754	3.12529
43	Os01g0705200	Late embryogenesis abundant protein repeat containing protein.	0.360469	0.449179	2.20061	2.54289
44	Os01g0713200	Beta-1,3-glucanase precursor.	0.295487	0.255687	3.64846	3.00698
45	Os01g0714600	Conserved hypothetical protein.	1.42183	1.43464	2.75168	2.41056
46	Os01g0716500	SAM (and some other nucleotide) binding motif domain containing protein.	1.09555	1.20325	2.0375	2.15846
47	Os01g0722700	Hexokinase.	1.07032	0.974732	2.24591	2.04215
48	Os01g0726700	Conserved hypothetical protein.	0.64582	1.08902	7.01163	5.70106
49	Os01g0728100	Lipolytic enzyme, G-D-S-L family protein.	1.83936	1.10407	3.85654	2.3573
50	Os01g0735500	Conserved hypothetical protein.	1.84779	3.67448	2.71397	2.43566
51	Os01g0743500	NADP-dependent malic enzyme (EC 1.1.1.40) (NADP-ME).	2.02296	0.467237	4.11281	2.13155
52	Os01g0750500	Protein of unknown function DUF814 domain containing protein.	1.36715	1.23335	2.3846	2.10431
53	Os01g0764800	GH3 auxin-responsive promoter family protein.	0.834054	0.916157	4.29905	2.00468
54	Os01g0783700	EF-hand Ca2+-binding protein CCD1.	1.42248	1.32305	2.20729	2.93135
55	Os01g0788400	Pectinesterase (EC 3.1.1.11) (Pectin methylesterase) (PE).	0.807339	0.838338	2.24588	2.16205
56	Os01g0793300	(No Hit)	0.652226	1.07403	2.66959	6.65883
57	Os01g0795700	Hypothetical protein.	1.17323	0.857662	11.8714	5.28158
58	Os01g0796000	(No Hit)	1.29931	1.7699	3.46678	2.96385
59	Os01g0816100	NAC-domain containing protein 2 (ANAC002).	1.07521	0.719053	2.68309	2.05106
60	Os01g0822900	Lipid transfer protein.	0.652761	1.06715	5.24934	3.8523
61	Os01g0824800	Conserved hypothetical protein.	1.16231	1.0799	2.27324	2.06059
62	Os01g0845900	Calcium-binding EF-hand domain containing protein.	87.7481	84.7165	14.7947	19.6064
63	Os01g0850700	Multicopper oxidase, type 1 domain containing protein.	0.697696	0.74718	2.26376	2.44197
64	Os01g0855600	Hs1pro-1 protein.	0.988425	1.32911	3.4926	2.55697
65	Os01g0858200	DEAD/H (Asp-Glu-Ala-Asp/His) box polypeptide 16.	1.74354	1.93447	2.03455	2.44568
66	Os01g0860500	Chitinase (EC 3.2.1.14).	1.19745	1.18167	2.16454	2.19889
67	Os01g0864500	Harpin-induced 1 domain containing protein.	1.47272	1.45665	3.64576	4.77519
68	Os01g0866000	RING finger protein 12 (LIM domain interacting RING finger protein) (RING finger LIM domain-binding protein) (R-LIM).	1.93919	1.96708	2.429	2.58323
69	Os01g0882800	Amino acid carrier.	1.77749	1.40655	2.88486	4.41861
70	Os01g0891700	Receptor-like protein CLAVATA2.	0.981877	1.30116	2.75408	2.1486
71	Os01g0901600	(No Hit)	1.00735	1.0027	2.76818	2.89245
72	Os01g0902700	TGF-beta receptor, type I/II extracellular region family protein.	1.32632	1.6091	2.03588	2.54953
73	Os01g0905300	Hypothetical protein.	0.817792	1.02253	3.04034	2.0837
74	Os01g0940700	Beta-1,3-glucanase (Fragment).	0.0467288	0.0482117	2.73802	2.84818
75	Os01g0940800	Beta-1,3-glucanase precursor.	1.30045	1.17794	3.54536	3.64343
76	Os01g0941400	Beta-1,3-glucanase precursor.	1.17576	1.19763	2.79904	2.51726
77	Os01g0944100	Conserved hypothetical protein.	1.55096	1.40337	2.98331	2.77865
78	Os01g0944500	Glycoside hydrolase, family 17 protein.	0.086692	0.0893952	2.4079	2.94989
79	Os01g0945700	Amino acid/polyamine transporter I family protein.	0.778621	1.04258	5.35717	7.57104
80	Os01g0950300	Glutathione S-transferase GST 29 (EC 2.5.1.18).	1.2559	1.34003	2.00788	2.03243
81	Os01g0955100	Regulator of gene silencing.	1.44034	1.51906	3.40952	2.97435
82	Os01g0963000	Peroxidase BP 1 precursor.	0.585247	0.388085	2.98321	2.0934
83	Os01g0975000	Protein of unknown function DUF966 family protein.	0.78797	0.477991	2.88552	2.0156
84	Os01g0975300	Myb-related protein Atmyb5 (Myb-related protein 5) (MYB transcription factor).	1.59769	1.23424	3.0594	2.2322
85	Os02g0102200	Amino acid/polyamine transporter II family protein.	0.492174	0.450154	2.01214	2.32631
86	Os02g0106500	(No Hit)	1.2472	1.15224	2.05556	2.08789
87	Os02g0129000	Conserved hypothetical protein.	129.771	175.132	43.154	62.404
88	Os02g0129800	Conserved hypothetical protein.	0.697189	0.721991	2.31177	2.52686
89	Os02g0140500	mutator-like transposase [Oryza sativa (japonica cultivar-group)].	1.40338	1.01475	2.64278	2.09009
90	Os02g0140800	Conserved hypothetical protein.	0.651348	1.01236	2.17218	2.29657
91	Os02g0145200	Conserved hypothetical protein.	0.956334	0.844765	2.28284	2.10557
92	Os02g0154000	Protein kinase domain containing protein.	1.0353	0.873836	4.76916	2.48148
93	Os02g0161700	Leucine-rich repeat, cysteine-containing type containing protein.	17.187	25.4293	19.0946	12.4394
94	Os02g0168200	Transfactor-like protein.	0.49374	1.05647	4.58243	3.65001
95	Os02g0181300	WRKY transcription factor 71 (Transcription factor WRKY09).	0.91597	0.832607	2.32068	2.4118
96	Os02g0183800	(No Hit)	1.23662	1.10056	2.11633	2.01308
97	Os02g0188400	Conserved hypothetical protein.	1.41484	1.23023	3.02389	2.77578
98	Os02g0205500	Naringenin-chalcone synthase family protein.	0.556243	0.525223	2.83097	2.89273
99	Os02g0209400	Conserved hypothetical protein.	0.568157	0.622611	2.49865	2.95373
100	Os02g0212400	Conserved hypothetical protein.	1.56636	1.56503	2.66567	2.39691
101	Os02g0213100	Conserved hypothetical protein.	1.1629	1.2159	2.99434	2.89817
102	Os02g0216200	Hypothetical protein.	1.31078	1.34991	10.5775	14.7247
103	Os02g0221900	Cytochrome P450 family protein.	0.699405	0.6611	2.46418	2.37072
104	Os02g0227100	Conserved hypothetical protein.	1.03202	1.11085	2.82176	2.74116
105	Os02g0232000	Heat shock transcription factor 29 (Fragment).	1.43395	1.15772	2.45452	3.13288
106	Os02g0240100	Peroxidase (EC 1.11.1.7).	0.841329	0.93767	3.80495	3.30206
107	Os02g0252400	Zn-finger, Dof type domain containing protein.	15.1717	15.4698	13.065	26.094
108	Os02g0275200	Xyloglucan fucosyltransferase family protein.	0.835745	1.14566	2.40749	2.43008
109	Os02g0303000	Non-protein coding transcript, unclassifiable transcript.	1.41055	1.46471	2.08488	3.45062
110	Os02g0306400	OsNAAT1 mRNA for nicotianamine aminotransferase	0.434262	0.454503	2.20546	2.05834
111	Os02g0441000	Hypothetical protein.	1.89328	1.04936	10.4027	5.46764
112	Os02g0467000	Cinnamate 4-hydroxylase CYP73.	0.494808	0.464088	3.07951	2.71459
113	Os02g0471300	Aromatic-ring hydroxylase family protein.	1.40267	1.60856	2.83484	2.08968
114	Os02g0511400	Short-chain dehydrogenase/reductase SDR family protein.	0.862439	1.15243	4.44147	2.96642
115	Os02g0511600	Conserved hypothetical protein.	0.874118	1.08532	3.60761	2.06479
116	Os02g0514000	Retrotransposon gag protein family protein.	1.18773	0.459785	2.06468	2.67509
117	Os02g0521100	Non-protein coding transcript, unclassifiable transcript.	0.515434	1.01161	4.75175	2.57373
118	Os02g0559800	Zn-finger, RING domain containing protein.	0.561979	0.420537	2.39654	2.08551
119	Os02g0560200	(No Hit)	0.253981	0.278927	2.5784	2.41744
120	Os02g0560600	(No Hit)	0.481864	0.3441	2.4564	2.28909
121	Os02g0561000	(No Hit)	0.700391	0.376895	2.3883	2.41222
122	Os02g0561400	(No Hit)	0.538072	0.507388	2.45828	2.3493
123	Os02g0561800	(No Hit)	0.447629	0.403171	2.34561	2.19782
124	Os02g0569000	Cytochrome P450 family protein.	2.12039	2.71689	4.30318	4.32059
125	Os02g0569400	Cytochrome P450 family protein.	1.51174	1.47597	2.65339	5.30477
126	Os02g0569900	Cytochrome P450 family protein.	0.343686	0.545729	5.35395	6.69878
127	Os02g0570400	Terpene synthase, metal-binding domain containing protein.	0.272639	0.252724	5.1816	8.55847
128	Os02g0570700	Cytochrome P450 family protein.	0.63083	0.605669	8.72748	19.1788
129	Os02g0571900	Cytochrome P450 family protein.	0.514855	0.516894	3.00205	5.18966
130	Os02g0575900	Exo70 exocyst complex subunit family protein.	0.823739	0.955621	2.25727	2.27646
131	Os02g0578100	Glucosyltransferase (Fragment).	0.169047	0.173608	4.37653	4.15655
132	Os02g0582900	Conotoxin family protein.	1.84848	1.21318	5.53394	8.71341
133	Os02g0587300	Hypothetical protein.	0.346348	0.318523	2.502	2.51573
134	Os02g0593600	Leucine-rich repeat, typical subtype containing protein.	1.33495	1.06328	2.24259	2.07107
135	Os02g0612200	NB-ARC domain containing protein.	1.04909	0.923268	2.32331	2.22748
136	Os02g0618400	MYB8 protein.	1.16561	1.18289	1.99577	2.56185
137	Os02g0627100	Phenylalanine ammonia-lyase (EC 4.3.1.5).	0.619543	0.905927	2.11125	3.01062
138	Os02g0624300	MYB1 protein.	1.1876	1.44852	6.95767	4.41034
139	Os02g0629000	Protein of unknown function DUF584 family protein.	1.40726	1.25784	2.52249	2.12701
140	Os02g0654600	Protein of unknown function DUF630 domain containing protein.	1.03736	0.937992	2.35673	2.22844
141	Os02g0654700	Ethylene-responsive element binding protein.	1.04089	1.12354	2.19643	2.36738
142	Os02g0669500	Conserved hypothetical protein.	1.09316	1.49205	2.03572	2.54702
143	Os02g0689900	TGF-beta receptor, type I/II extracellular region family protein.	1.66581	1.57007	2.18644	2.03922
144	Os02g0705400	Pathogen induced protein 2-4.	0.657962	1.05826	2.62942	2.42652
145	Os02g0733900	Conserved hypothetical protein.	1.05267	1.26063	4.10489	3.07537
146	Os02g0734800	Protein of unknown function DUF26 domain containing protein.	1.21492	1.19526	2.22041	2.22633
147	Os02g0755900	UDP-glucuronosyl/UDP-glucosyltransferase family protein.	1.27526	1.29818	6.09862	5.85968
148	Os02g0759400	Zn-finger, RING domain containing protein.	1.55709	0.867813	2.81155	2.99365
149	Os02g0762900	(No Hit)	0.630086	0.570008	4.65771	3.79027
150	Os02g0768000	Conserved hypothetical protein.	1.34326	1.2127	3.15714	2.32648
151	Os02g0770500	WRKY transcription factor 32.	1.21942	0.984189	3.05271	3.30741
152	Os02g0774200	Conserved hypothetical protein.	1.37024	1.69629	2.14253	2.41805
153	Os02g0787600	Ionotropic glutamate receptor family protein.	1.36492	1.31543	2.3132	2.26338
154	Os02g0791300	(No Hit)	0.931731	0.959627	2.06131	3.88966
155	Os02g0802500	H(+)-translocating (Pyrophosphate-ENERGIZED) inorganic pyrophosphatase beta-1 polypeptide (EC 3.6.1.1) (Fragment).	0.271377	0.261441	2.04436	2.33676
156	Os02g0811800	Conserved hypothetical protein.	0.635976	1.07183	9.5645	4.70377
157	Os02g0813000	Cyclin-like F-box domain containing protein.	0.907554	1.07802	4.0404	4.52275
158	Os02g0813600	Naringenin-chalcone synthase family protein.	0.961217	1.73481	2.01473	1.99405
159	Os02g0814300	Cytochrome c domain containing protein.	0.842893	0.880261	4.58786	4.46902
160	Os02g0823100	Plasma membrane intrinsic protein (Plasma membrane integral protein ZmPIP1-5).	1.18834	1.15244	2.34295	2.24284
161	Os03g0101700	SNF2P.	1.00345	0.939527	2.30832	2.286
162	Os03g0103200	Physical impedance induced protein.	0.894189	0.666391	3.46177	2.70682
163	Os03g0103300	Plant lipid transfer/seed storage/trypsin-alpha amylase inhibitor domain containing protein.	0.779785	0.553522	3.2966	2.29893
164	Os03g0115800	Conserved hypothetical protein.	174.29	107.901	186.744	94.2385
165	Os03g0120600	Conserved hypothetical protein.	1.41388	1.49484	13.5484	35.5913
166	Os03g0130300	Cp-thionin.	0.849661	0.789541	2.55657	2.52493
167	Os03g0150800	High affinity phosphate transporter 2 (Phosphate transporter).	1.04273	1.09054	1.99175	2.08761
168	Os03g0153900	Aromatic-ring hydroxylase family protein.	0.609102	1.10278	2.40768	3.94969
169	Os03g0168100	Late embryogenesis abundant protein repeat containing protein.	0.653499	1.06842	6.79714	13.2899
170	Os03g0180800	ZIM domain containing protein.	1.18374	1.28157	5.07285	6.74769
171	Os03g0180900	ZIM domain containing protein.	0.827503	0.913193	4.76022	5.31332
172	Os03g0183500	Protein of unknown function DUF581 family protein.	1.16001	0.970812	5.30785	5.02661
173	Os03g0188100	Multi antimicrobial extrusion protein MatE family protein.	1.05801	1.09948	2.56884	3.26433
174	Os03g0195100	Aminotransferase, class I and II domain containing protein.	1.17503	1.194	4.36301	6.54943
175	Os03g0218400	Hexose transporter.	1.2206	1.23295	3.78968	3.46271
176	Os03g0230300	Conserved hypothetical protein.	1.03816	0.864124	3.4465	2.8623
177	Os03g0231600	Branched-chain-amino-acid aminotransferase 3, chloroplast precursor (EC 2.6.1.42) (Atbcat-3).	0.711009	0.768724	2.40827	2.17637
178	Os03g0236200	Glutamate decarboxylase isozyme 3 (EC 4.1.1.15).	0.9083	0.820633	2.36256	2.26826
179	Os03g0245800	Heat shock protein 26.	0.793752	0.264017	2.94088	7.1999
180	Os03g0270000	Protein of unknown function DUF296 domain containing protein.	0.617817	0.621183	2.48243	2.04506
181	Os03g0277300	Heat shock protein 70.	0.389441	0.291963	3.42759	2.8242
182	Os03g0277500	Glyoxalase/bleomycin resistance protein/dioxygenase domain containing protein.	1.31182	1.49344	4.69175	5.29945
183	Os03g0277600	Protein of unknown function DUF26 domain containing protein.	1.72572	1.31239	3.49997	2.9239
184	Os03g0286900	Low-temperature induced protein lt101.2.	0.826036	0.717438	4.13422	3.29449
185	Os03g0287000	(No Hit)	0.800097	0.878099	2.67065	3.30694
186	Os03g0287400	LOB domain protein 11.	1.01232	1.144	43.518	31.0418
187	Os03g0288000	Metallothionein-like protein 1 (MT-1).	1.74544	1.55322	6.95337	7.67681
188	Os03g0289300	Phosphoinositide-specific phospholipase C (EC 3.1.4.11).	0.610436	1.07431	2.62775	3.0597
189	Os03g0289800	Isopenicillin N synthase family protein.	1.98739	1.84854	3.911	4.08436
190	Os03g0291500	Asparagine synthetase [glutamine-hydrolyzing] (EC 6.3.5.4) (Glutamine- dependent asparagine synthetase).	0.290885	0.250707	2.49773	2.21667
191	Os03g0296000	(No Hit)	0.643782	1.07183	4.23736	6.18375
192	Os03g0296500	Glycoside hydrolase, family 17 protein.	2.28456	1.82002	28.1611	24.4997
193	Os03g0296600	ECA1 protein.	34.4825	31.4057	36.7574	28.3103
194	Os03g0296700	Hypothetical protein.	6.00441	4.50694	19.5058	22.7896
195	Os03g0299200	Glucose/ribitol dehydrogenase family protein.	1.1022	1.09305	2.27509	2.03624
196	Os03g0306700	Basic-leucine zipper (bZIP) transcription factor domain containing protein.	1.3475	1.03014	4.29179	3.50898
197	Os03g0310600	Plant protein of unknown function family protein.	1.35747	1.56031	2.51712	2.34219
198	Os03g0316200	WSI76 protein induced by water stress.	0.403453	0.397666	2.67094	2.50529
199	Os03g0327800	NAC-domain containing protein 29 (ANAC029) (NAC2) (NAC-LIKE, ACTIVATED BY AP3/PI protein) (NAP).	1.02613	1.31018	2.54744	3.48996
200	Os03g0335200	WRKY DNA binding protein.	0.721414	0.671367	2.972	2.39644
201	Os03g0348200	Terpene synthase-like domain containing protein.	0.654199	1.08341	2.75543	3.26639
202	Os03g0374600	Glycoside hydrolase, family 17 protein.	0.615346	0.630966	2.23645	2.17827
203	Os03g0386000	WD domain protein-like.	1.01513	1.28687	2.12805	2.38279
204	Os03g0396000	Conserved hypothetical protein.	1.0264	1.00174	3.33825	2.37848
205	Os03g0399000	Pectinesterase family protein.	0.758423	1.03544	2.39351	5.85283
206	Os03g0405500	PDI-like protein.	1.02074	1.06437	3.08161	3.13589
207	Os03g0423300	Stearoyl-acyl carrier protein desaturse (EC 1.14.99.6) (Fragment).	1.30527	0.93577	6.51733	3.70769
208	Os03g0437200	Zn-finger, C2H2 type domain containing protein.	1.12086	1.2752	4.39227	2.48038
209	Os03g0559700	Conserved hypothetical protein.	0.85501	0.83084	2.97544	2.74924
210	Os03g0570100	Cytochrome P450 79A1 (EC 1.14.13.41) (Tyrosine N-monooxygenase) (Cytochrome P450Tyr).	0.215753	0.254235	4.6024	3.13211
211	Os03g0583900	Type III restriction enzyme, res subunit family protein.	0.758646	0.781552	2.06774	2.6287
212	Os03g0584800	(No Hit)	1.39335	1.00731	2.87597	2.02192
213	Os03g0594900	Cytochrome P450 family protein.	1.71203	1.95575	2.41019	2.63286
214	Os03g0596600	Conserved hypothetical protein.	25.6395	31.9524	4.63484	7.79636
215	Os03g0597600	L-asparaginase (EC 3.5.1.1) (L-asparagine amidohydrolase).	1.14008	1.24795	2.13891	2.62113
216	Os03g0597800	Non-protein coding transcript, uncharacterized transcript.	0.609447	0.670092	31.9115	58.5814
217	Os03g0600600	Beta-1,3-glucanase precursor.	0.244628	0.155687	2.31107	2.50422
218	Os03g0602300	Cytochrome P450 family protein.	2.54887	2.67596	57.6441	57.3307
219	Os03g0629800	Conserved hypothetical protein.	303.97	339.199	60.8324	52.5262
220	Os03g0663500	Thaumatin, pathogenesis-related family protein.	0.225339	0.221087	4.27598	4.25012
221	Os03g0663400	Thaumatin-like protein.	0.713088	0.601175	3.53738	3.10833
222	Os03g0685300	Glutamine amidotransferase class-I domain containing protein.	0.874802	1.03002	4.17599	4.30693
223	Os03g0714800	En/Spm-like transposon proteins family protein.	47.6145	59.6432	30.1747	33.307
224	Os03g0722500	Glycoside hydrolase, family 17 protein.	0.807868	0.730597	2.19381	2.02933
225	Os03g0726100	Tubulin alpha-2 chain (Alpha-2 tubulin).	4.8262	3.90907	25.2111	19.2105
226	Os03g0734100	Conserved hypothetical protein.	2.22449	2.02811	15.2241	9.81472
227	Os03g0734200	Hypothetical protein.	1.1523	1.52031	5.53255	4.08808
228	Os03g0734300	Proteinase inhibitor I20, Pin2 family protein.	1.04185	1.09922	9.31409	7.99281
229	Os03g0738600	Lipoxygenase L-2 (EC 1.13.11.12).	1.51019	1.48485	2.50071	2.57993
230	Os03g0739700	Protein of unknown function DUF1334 family protein.	0.32345	0.581082	5.06052	5.54916
231	Os03g0742700	(No Hit)	1.23211	1.1588	2.05983	2.04116
232	Os03g0743500	Calmodulin 1 (Fragment).	0.858157	1.06711	2.21163	2.03091
233	Os03g0745100	Conserved hypothetical protein.	0.649524	1.08134	4.8063	4.16574
234	Os03g0746900	Conserved hypothetical protein.	0.931569	0.698744	5.80208	4.58418
235	Os03g0748500	Flavodoxin/nitric oxide synthase domain containing protein.	0.689226	0.841757	3.74997	4.02991
236	Os03g0749500	Exo-beta-glucanase.	1.02584	1.20266	3.21397	3.8436
237	Os03g0750000	Universal stress protein (Usp) family protein.	3.8122	1.57648	15.4432	22.5153
238	Os03g0757600	UDP-glucuronosyl/UDP-glucosyltransferase family protein.	0.555423	0.553554	2.04125	2.6041
239	Os03g0762100	Conserved hypothetical protein.	1.01703	1.15043	2.02724	2.37241
240	Os03g0772600	Protein kinase family protein.	1.16195	1.21321	2.3266	2.31104
241	Os03g0790500	Esterase/lipase/thioesterase domain containing protein.	0.539701	0.739277	3.79393	4.72323
242	Os03g0797500	Indole-3-glycerol phosphate lyase.	0.642326	1.05055	11.2631	6.65522
243	Os03g0802500	AAA ATPase, central region domain containing protein.	0.942027	1.06785	2.1312	2.30866
244	Os03g0803100	Hypothetical protein.	1.20561	0.86371	3.45087	2.0627
245	Os03g0838400	Ammonium transporter.	1.06212	1.19184	2.7636	2.81944
246	Os03g0847700	(No Hit)	1.29437	1.09368	2.76401	2.27566
247	Os03g0849800	Conserved hypothetical protein.	1.12042	1.12551	3.17107	2.25444
248	Os04g0107900	Heat shock protein 81-1 (HSP81-1) (Heat shock protein 83).	1.07751	0.40759	15.7814	20.4822
249	Os04g0115200	Conserved hypothetical protein.	91.0439	79.3259	160.678	143.795
250	Os04g0121800	Non-protein coding transcript, uncharacterized transcript.	1.17524	0.982048	3.57285	2.46352
251	Os04g0122000	Leucine-rich repeat, cysteine-containing type containing protein.	4.74651	2.55374	3.17862	2.40247
252	Os04g0127500	EGF-like calcium-binding domain containing protein.	1.16329	1.39404	2.52708	2.32095
253	Os04g0128700	Conserved hypothetical protein.	1.28671	1.30434	3.18814	2.37133
254	Os04g0142400	Conserved hypothetical protein.	0.661872	0.682339	2.65934	2.52164
255	Os04g0149400	Hypothetical protein.	1.10192	0.991612	2.36955	2.27683
256	Os04g0150300	Conserved hypothetical protein.	0.653701	1.03967	2.92631	8.59409
257	Os04g0153800	Protein of unknown function DUF594 family protein.	1.46969	1.05419	6.54232	6.19331
258	Os04g0156200	Ribulose-phosphate binding barrel domain containing protein.	0.160556	0.14662	2.88793	2.97176
259	Os04g0175400	Conserved hypothetical protein.	0.953186	0.950881	2.38069	2.07692
260	Os04g0178300	Copalyl diphosphate synthetase (Fragment).	0.92092	0.862235	2.83746	2.81931
261	Os04g0179200	Stem secoisolariciresinol dehydrogenase (Fragment).	0.34391	0.367778	3.95835	3.94409
262	Os04g0185600	Phosphate transporter 6.	1.07059	0.755959	9.16811	8.20845
263	Os04g0186400	Phosphate transporter 6.	1.21315	1.34704	2.33386	2.5232
264	Os04g0192200	Conserved hypothetical protein.	1.05194	0.433856	2.41024	2.76056
265	Os04g0204100	Conserved hypothetical protein.	1.96441	1.96492	3.76035	3.57783
266	Os04g0206600	UDP-glucuronosyl/UDP-glucosyltransferase family protein.	0.653254	1.0698	13.2703	19.8323
267	Os04g0208500	Cyclin-like F-box domain containing protein.	1.91037	0.609754	2.22506	2.2228
268	Os04g0243400	Conserved hypothetical protein.	4.55759	4.94593	3.00414	3.18699
269	Os04g0249600	Rhodanese-like domain containing protein.	0.45007	0.436369	3.83542	5.15661
270	Os04g0249900	(No Hit)	0.640123	1.08076	2.07599	4.9757
271	Os04g0255700	(No Hit)	1.2543	1.09322	2.5185	2.53854
272	Os04g0259800	Conserved hypothetical protein.	1.28712	1.25701	2.13635	2.02398
273	Os04g0280500	Conserved hypothetical protein.	0.325592	0.430279	7.20116	13.6858
274	Os04g0288500	Protein kinase domain containing protein.	0.812468	1.31961	3.50022	4.55682
275	Os04g0301500	Basic helix-loop-helix dimerisation region bHLH domain containing protein.	1.0711	0.799269	4.55842	5.42971
276	Os04g0316200	Protein of unknown function DUF26 domain containing protein.	1.15491	1.15423	2.78545	3.37983
277	Os04g0322100	Protein of unknown function DUF26 domain containing protein.	1.16134	1.24582	3.75632	3.8347
278	Os04g0326000	ARM repeat fold domain containing protein.	9.6199	27.9564	4.38501	15.0929
279	Os04g0339000	Cytochrome P450 family protein.	0.654298	1.06058	2.73689	3.4403
280	Os04g0339800	Protein kinase family protein.	2.2872	1.06279	2.88443	2.0548
281	Os04g0340100	Protein kinase-like domain containing protein.	1.68696	1.69826	2.13724	2.15767
282	Os04g0371000	Conserved hypothetical protein.	2.78075	1.81201	5.70554	2.52899
283	Os04g0371700	Protein kinase domain containing protein.	2.86022	3.81761	3.73277	2.93645
284	Os04g0373400	Multi antimicrobial extrusion protein MatE family protein.	1.05399	1.17989	3.38824	3.4117
285	Os04g0386100	(No Hit)	1.30688	1.0449	2.67755	2.34905
286	Os04g0395800	ZIM domain containing protein.	0.783184	1.3257	3.04915	5.26412
287	Os04g0397800	Non-protein coding transcript, unclassifiable transcript.	5.07307	3.21392	13.405	12.8883
288	Os04g0398000	Pathogenesis-related transcriptional factor and ERF domain containing protein.	1.44271	1.73067	3.8681	3.00855
289	Os04g0399300	NUDIX hydrolase domain containing protein.	1.24527	1.67916	2.97658	3.59309
290	Os04g0401700	Potassium transporter 5 (AtPOT5) (AtHAK1) (AtHAK5).	1.09987	1.33234	2.98872	3.5872
291	Os04g0405300	Stem secoisolariciresinol dehydrogenase (Fragment).	1.47139	1.74563	3.00132	3.27323
292	Os04g0407900	Cytochrome P450 77A2 (EC 1.14.-.-) (CYPLXXVIIA2) (P-450EG5).	0.648429	1.07597	2.68208	2.4291
293	Os04g0419100	Hypothetical protein.	0.565671	0.725573	6.67828	5.53317
294	Os04g0420900	Receptor-like protein kinase.	1.0431	0.703899	5.70407	3.70791
295	Os04g0445100	22.7 kDa class IV heat shock protein precursor.	2.05178	1.90736	4.83069	9.2744
296	Os04g0447700	NAD(P)H dependent 6'-deoxychalcone synthase (EC 1.1.-.-).	1.41089	0.928731	3.64378	2.92787
297	Os04g0458600	Non-cell-autonomous protein pathway2.	0.812421	0.807734	4.67309	2.55246
298	Os04g0462400	Lysine and histidine specific transporter.	1.22098	1.19263	2.66452	2.17648
299	Os04g0465600	Bet v I allergen family protein.	1.20128	1.05994	2.58116	2.16322
300	Os04g0468600	Conserved hypothetical protein.	2.21514	1.51203	2.63635	2.02372
301	Os04g0474900	Cyanogenic beta-glucosidase precursor (EC 3.2.1.21) (Linamarase) (Fragment).	0.911433	0.870262	5.27615	4.57241
302	Os04g0489800	ARM repeat fold domain containing protein.	0.693387	0.663799	2.24577	2.63961
303	Os04g0511200	EFA27 for EF hand, abscisic acid, 27kD.	0.837901	2.09618	3.64685	2.52756
304	Os04g0510000	Hypothetical protein.	21.8591	25.3572	6.05087	6.83368
305	Os04g0517100	Myb protein.	0.865072	1.14123	2.41376	3.17207
306	Os04g0518400	Phenylalanine ammonia-lyase 2 (EC 4.3.1.5).	0.863168	0.759784	3.23279	2.6621
307	Os04g0526300	Sulfotransferase family protein.	0.682722	0.745135	2.48086	2.88742
308	Os04g0526800	GRAM domain containing protein.	0.961845	0.984543	2.15639	2.1337
309	Os04g0538900	Glyoxalase/bleomycin resistance protein/dioxygenase domain containing protein.	1.36081	1.05457	2.26335	5.60067
310	Os04g0553500	Pectinesterase family protein.	1.01645	0.750281	2.80286	2.20494
311	Os04g0560100	Cytochrome P450.	0.327021	0.334726	2.44017	3.65806
312	Os04g0561500	Prolyl endopeptidase (EC 3.4.21.26) (Post-proline cleaving enzyme) (PE).	0.796243	0.826767	3.62136	4.02428
313	Os04g0562500	Conserved hypothetical protein.	1.00001	1.08366	5.58257	3.42264
314	Os04g0565700	(No Hit)	1.24694	1.14299	2.04544	2.0093
315	Os04g0574200	Fasciclin-like arabinogalactan protein 10 precursor.	0.992132	1.12926	2.22221	2.5594
316	Os04g0581000	2OG-Fe(II) oxygenase domain containing protein.	1.59492	1.43208	6.13556	7.07063
317	Os04g0581100	Isopenicillin N synthase family protein.	0.289523	0.38368	5.46119	3.58519
318	Os04g0582700	Conserved hypothetical protein.	0.742891	0.694563	2.22728	2.00731
319	Os04g0583100	(No Hit)	1.74933	2.0089	3.01013	2.2008
320	Os04g0584500	U box domain containing protein.	0.506547	0.655819	2.78394	2.02814
321	Os04g0597800	Oligopeptide transporter, kidney isoform (Peptide transporter 2) (Kidney H+/peptide cotransporter).	1.30742	1.22927	3.85061	2.35694
322	Os04g0600300	Alternative oxidase (OSJNBa0083N12.12 protein).	0.76449	0.721334	3.29136	2.88487
323	Os04g0607800	(No Hit)	6.39021	5.62724	7.33021	9.3106
324	Os04g0610400	Pathogenesis-related transcriptional factor and ERF domain containing protein.	1.20869	1.17407	2.22355	2.13467
325	Os04g0615800	Stem cell self-renewal protein Piwi domain containing protein.	0.584873	0.568528	2.50023	2.95977
326	Os04g0627900	Translation initiation factor SUI1 family protein.	1.37253	1.09346	3.38193	2.59719
327	Os04g0630400	Conserved hypothetical protein.	1.83943	1.89531	2.03956	2.04386
328	Os04g0631100	General substrate transporter family protein.	1.36331	1.73871	2.16859	2.43387
329	Os04g0653700	Hypothetical protein.	1.51207	0.9595	9.23871	6.79673
330	Os04g0664900	Cell wall invertase (EC 3.2.1.26).	1.18878	1.40027	3.69293	2.15471
331	Os04g0674700	Amp-binding protein.	1.32375	1.50083	2.17539	2.03141
332	Os04g0677300	Harpin-induced 1 domain containing protein.	2.57949	2.18243	4.04643	3.45388
333	Os04g0678400	Zn-finger, Dof type domain containing protein.	0.717989	0.736628	2.40155	2.46838
334	Os04g0684900	Ribonuclease CAF1 family protein.	0.934815	1.13499	2.02987	2.49041
335	Os04g0686000	U box domain containing protein.	0.974184	1.04066	4.25012	2.55176
336	Os04g0688100	Anionic peroxidase precursor.	1.4696	1.57098	2.17132	2.32633
337	Os05g0100600	Potential phospholipid-transporting ATPase 10 (EC 3.6.3.1) (Aminophospholipid flippase 10).	1.22998	1.19273	2.15687	2.17377
338	Os05g0114400	Zn-finger, C2H2 type domain containing protein.	0.521988	0.589592	2.16543	9.23816
339	Os05g0120000	ABC transporter related domain containing protein.	1.02012	0.820853	2.25	2.64696
340	Os05g0141300	Transferase family protein.	3.83071	1.07607	4.38182	3.30873
341	Os05g0142100	Conserved hypothetical protein.	0.713861	0.659525	2.38695	2.18311
342	Os05g0149400	1-aminocyclopropane-1-carboxylate oxidase.	1.29298	0.943519	2.75745	2.13294
343	Os05g0164400	(No Hit)	2.29658	2.28111	3.33498	3.32963
344	Os05g0173400	(No Hit)	1.44097	0.998568	2.78296	2.0259
345	Os05g0191500	Acid phosphatase (Class B) family protein.	0.654758	0.592378	2.70986	2.60501
346	Os05g0209500	Conserved hypothetical protein.	1.40768	1.45815	3.02832	2.9689
347	Os05g0211100	Cytochrome P450 51 (EC 1.14.13.70) (CYPLI) (P450-LIA1) (Obtusifoliol 14-alpha demethylase).	0.399453	1.05234	2.10128	3.66708
348	Os05g0211800	(No Hit)	7.58004	8.29892	49.8743	23.4878
349	Os05g0223200	Glycine-rich RNA-binding protein GRP2A.	0.355238	0.340172	2.78456	2.73561
350	Os05g0244700	Aminotransferase, class IV family protein.	0.205688	0.216447	2.21497	2.16483
351	Os05g0252100	Protein of unknown function DUF620 family protein.	1.03227	1.02647	2.07732	2.34162
352	Os05g0263300	Non-protein coding transcript, unclassifiable transcript.	10.3858	10.4034	2.49842	3.95528
353	Os05g0269500	Hypothetical protein.	1.48289	1.30658	3.62085	3.38212
354	Os05g0278500	Transferase family protein.	1.18269	1.01822	5.96686	6.55294
355	Os05g0296200	Conserved hypothetical protein.	19.0428	23.0247	41.4623	91.0025
356	Os05g0316200	Conserved hypothetical protein.	1.5222	0.756456	3.10106	3.65458
357	Os05g0318100	Protein kinase domain containing protein.	1.02434	1.51137	2.00081	2.29159
358	Os05g0322900	WRKY transcription factor 45.	0.785429	0.851918	2.05182	2.29647
359	Os05g0324700	Hypothetical protein.	1.38067	0.851608	6.75632	4.06415
360	Os05g0329200	(No Hit)	0.289968	1.10123	2.19537	2.42362
361	Os05g0330600	Prolamin PPROL 7 precursor.	0.414764	1.75321	2.02349	2.78533
362	Os05g0335800	TGF-beta receptor, type I/II extracellular region family protein.	1.87039	2.07084	2.3282	2.23885
363	Os05g0349800	Embryonic abundant protein 1.	1.07443	0.368045	3.79922	2.82712
364	Os05g0361500	Pectinesterase family protein.	0.982586	0.825158	3.07204	2.71218
365	Os05g0370700	Alpha/beta hydrolase family protein.	0.647657	1.07278	5.05429	4.63519
366	Os05g0380300	NBS-LRR protein (Fragment).	13.0221	5.67302	3.08129	2.24749
367	Os05g0399300	Glycoside hydrolase, family 19 protein.	1.32596	1.36461	5.77457	5.52155
368	Os05g0405000	Orthophosphate dikinase precursor (EC 2.7.9.1).	0.43058	0.402993	2.13721	2.04551
369	Os05g0417400	(No Hit)	34.1901	18.6016	53.8272	35.1713
370	Os05g0427400	Phenylalanine ammonia-lyase (EC 4.3.1.5).	0.979528	1.003	2.47935	2.47975
371	Os05g0432200	Gibberellin-regulated protein 2 precursor.	0.648584	1.72293	3.99324	3.51396
372	Os05g0438300	(No Hit)	96.9442	88.1147	120.414	104.114
373	Os05g0438500	Soluble inorganic pyrophosphatase (EC 3.6.1.1) (Pyrophosphate phospho- hydrolase) (PPase).	1.23423	1.51784	2.09417	2.56018
374	Os05g0442400	Transcription factor MYBS3.	1.11911	0.752733	4.3954	3.63341
375	Os05g0444200	Zn-finger, C2H2 type domain containing protein.	1.05679	0.981914	4.29711	4.00421
376	Os05g0469800	Pyruvate decarboxylase (EC 4.1.1.1) (Fragment).	0.357437	0.38713	2.23561	2.23922
377	Os05g0464200	Conserved hypothetical protein.	0.922312	0.830207	3.82645	2.916
378	Os05g0472600	Conserved hypothetical protein.	0.513426	0.549738	4.7954	10.0024
379	Os05g0478900	(No Hit)	0.484832	1.44276	2.16971	2.19512
380	Os05g0492600	NBS-LRR type resistance protein (Fragment).	1.49459	1.22666	2.22546	2.09485
381	Os05g0494200	Cysteine proteinase inhibitor-II (Oryzacystatin-II).	1.06512	1.04223	3.21704	3.16239
382	Os05g0509500	Signal recognition particle 54 kDa protein 2 (SRP54).	1.59714	1.65307	2.72788	2.95861
383	Os05g0516700	Conserved hypothetical protein.	0.535146	0.501156	3.79707	2.95426
384	Os05g0522600	Leucine-rich repeat, plant specific containing protein.	1.36215	1.06607	3.21626	2.49886
385	Os05g0526900	UDP-glucuronosyl/UDP-glucosyltransferase family protein.	0.945377	0.784391	4.50127	2.97776
386	Os05g0527000	UDP-glucuronosyl/UDP-glucosyltransferase family protein.	0.944395	1.17992	4.467	3.50347
387	Os05g0527100	UDP-glucuronosyl/UDP-glucosyltransferase family protein.	1.57992	1.39099	2.84086	2.2688
388	Os05g0537700	Cyclin-like F-box domain containing protein.	1.82849	0.631463	7.27904	2.66471
389	Os05g0542500	Group 3 LEA (Type I) protein.	1.05384	1.21476	37.8592	45.8511
390	Os05g0545700	(No Hit)	0.646047	1.05218	2.14699	8.62941
391	Os05g0546400	Conserved hypothetical protein.	0.638969	0.529947	3.6304	2.35981
392	Os05g0550800	Protein kinase domain containing protein.	1.16484	1.07602	2.44165	2.12286
393	Os05g0574600	Fatty acid elongase 1-like protein.	0.814776	0.819851	2.486	2.59145
394	Os05g0575000	Conserved hypothetical protein.	1.06769	1.02582	4.24818	3.98469
395	Os05g0576600	Conserved hypothetical protein.	0.678436	0.681593	2.16043	2.18597
396	Os05g0580000	Glucose-1-phosphate adenylyltransferase large subunit 1, chloroplast precursor (EC 2.7.7.27) (ADP-glucose synthase) (ADP-glucose pyrophosphorylase) (AGPASE S) (Alpha-D-glucose-1-phosphate adenyl transferase) (BEPL).	1.07562	0.822402	2.90246	2.24763
397	Os05g0580100	Hypothetical protein.	3.1757	5.74874	3.21251	5.22882
398	Os05g0582500	Peptidase S10, serine carboxypeptidase family protein.	0.549681	1.07032	2.02903	4.89455
399	Os05g0583000	WRKY transcription factor 34.	0.653074	1.0692	7.01714	6.1315
400	Os06g0128800	C2 calcium/lipid-binding region, CaLB domain containing protein.	0.722462	0.764505	2.33922	3.51673
401	Os06g0133400	Conserved hypothetical protein.	1.62333	1.46094	2.57428	2.06586
402	Os06g0133500	Conserved hypothetical protein.	1.18227	1.25959	2.55131	2.20523
403	Os06g0141200	RNA-binding protein EWS.	0.844175	0.758927	4.1474	3.48198
404	Os06g0142200	Early nodulin 93 ENOD93 protein family protein.	0.300341	0.244818	3.25213	2.66844
405	Os06g0176700	Iron/ascorbate-dependent oxidoreductase.	0.958818	1.06132	2.13616	2.27045
406	Os06g0178500	Iron/ascorbate-dependent oxidoreductase.	0.984923	1.07357	2.15197	2.31756
407	Os06g0200600	Conserved hypothetical protein.	0.948476	1.08899	2.63209	3.71288
408	Os06g0200700	Conserved hypothetical protein.	2.07498	1.53408	3.28544	5.07807
409	Os06g0200800	Conserved hypothetical protein.	4.30412	3.54872	4.24401	3.00179
410	Os06g0210400	Legume lectin, beta domain containing protein.	1.06696	1.12917	2.10738	2.83092
411	Os06g0215600	Oxo-phytodienoic acid reductase (12-oxophytodienoic acid reductase).	0.81151	0.776706	6.84137	2.47577
412	Os06g0216200	Oxo-phytodienoic acid reductase.	1.0238	1.32502	2.12488	2.27281
413	Os06g0216300	Oxo-phytodienoic acid reductase (12-oxophytodienoic acid reductase).	1.21052	1.26211	2.23455	2.12564
414	Os06g0229800	Starch synthase isoform zSTSII-1 (EC 2.4.1.21) (Fragment).	0.659882	1.06162	4.05146	3.78559
415	Os06g0235700	(No Hit)	1.23711	1.1266	2.84354	2.6471
416	Os06g0242000	SAM dependent carboxyl methyltransferase family protein.	0.653254	1.06471	2.29417	2.43769
417	Os06g0261300	Hypothetical protein.	6.43651	22.8879	2.95488	3.06805
418	Os06g0265100	Hypothetical protein.	44.5644	65.0042	7.94367	10.6321
419	Os06g0267900	Disease resistance protein family protein.	3.99009	2.70825	2.35466	2.54928
420	Os06g0271400	Hypothetical protein.	4.77017	3.84209	3.14998	2.78883
421	Os06g0273400	Conserved hypothetical protein.	1.05848	2.15177	3.31084	3.97023
422	Os06g0293500	Hypothetical protein.	0.716061	0.646778	2.76812	2.69376
423	Os06g0294600	Cytochrome P450 family protein.	0.873274	1.1196	2.02099	2.51641
424	Os06g0313500	Hypothetical protein.	0.902258	1.20534	2.84095	5.6725
425	Os06g0322400	Hypothetical protein.	0.710896	1.07986	3.11749	4.19891
426	Os06g0324400	Late embryogenesis abundant (LEA) group 1 family protein.	7.44301	2.96455	3.85426	5.87809
427	Os06g0328400	Legume lectin, beta domain containing protein.	1.25697	1.11505	3.29539	5.44173
428	Os06g0335900	Xyloglucan endotransglycosylase XET2 (Fragment).	1.1544	1.43679	3.99531	4.91759
429	Os06g0476900	Hypothetical protein.	2.54519	2.76777	9.63138	17.692
430	Os06g0493100	Hypothetical protein.	2.63962	1.90615	10.4617	7.64037
431	Os06g0494400	Multi antimicrobial extrusion protein MatE family protein.	0.537503	0.641357	2.50558	2.33872
432	Os06g0521500	Haem peroxidase, plant/fungal/bacterial family protein.	0.81675	0.728367	2.30711	4.49518
433	Os06g0542300	Heavy metal transport/detoxification protein domain containing protein.	2.10069	2.47401	5.00801	5.32289
434	Os06g0546100	(No Hit)	1.43846	1.04725	2.20227	2.25925
435	Os06g0549600	FAD linked oxidase, N-terminal domain containing protein.	0.660077	0.571667	11.8374	10.0447
436	Os06g0559000	Hypothetical protein.	2.13376	1.29573	2.45781	2.19408
437	Os06g0560000	Ferroportin1 family protein.	0.856444	1.18262	3.87542	3.92886
438	Os06g0571000	Basic helix-loop-helix dimerisation region bHLH domain containing protein.	1.1154	2.81899	3.37958	2.37307
439	Os06g0584400	Hypothetical protein.	0.581673	0.388982	3.5481	2.29223
440	Os06g0586000	Conserved hypothetical protein.	0.78922	0.704945	5.88373	4.10625
441	Os06g0591200	Conserved hypothetical protein.	3.49792	2.48994	7.549	5.47144
442	Os06g0591400	Conserved hypothetical protein.	1.38314	1.16159	3.29219	2.81936
443	Os06g0599200	Cytochrome P450 family protein.	1.21967	1.0458	5.46124	5.03019
444	Os06g0600400	Cytochrome P450 family protein.	0.742788	0.571863	3.32362	2.18309
445	Os06g0604000	Ethylene response factor 3.	1.34518	1.17974	4.86288	2.76771
446	Os06g0614100	Basic-leucine zipper (bZIP) transcription factor domain containing protein.	1.11767	1.22877	2.16821	2.97877
447	Os06g0649000	WRKY transcription factor 28.	1.05897	0.827529	7.30503	4.40943
448	Os06g0674100	Hypothetical protein.	0.871043	0.878972	5.1121	3.71072
449	Os06g0681200	Plastocyanin-like domain containing protein.	1.32714	1.10339	6.18792	6.93535
450	Os06g0697500	AAA ATPase, central region domain containing protein.	0.318524	0.389166	2.49481	5.08608
451	Os06g0703300	Protein of unknown function DUF594 family protein.	0.718586	0.827798	2.41179	2.30806
452	Os06g0726100	Endochitinase precursor (EC 3.2.1.14).	0.584813	0.844494	3.34236	12.3064
453	Os06g0726200	Endochitinase precursor (EC 3.2.1.14).	0.911805	0.919965	5.52135	5.1642
454	Os07g0106200	Monosaccharide transporter 3.	1.09871	1.22196	3.23566	3.28911
455	Os07g0111400	WRKY transcription factor 29.	1.13565	1.00061	2.37291	2.54112
456	Os07g0121600	Conserved hypothetical protein.	0.96828	0.987994	2.28156	4.02796
457	Os07g0122000	Conserved hypothetical protein.	14.077	19.8375	238.874	125.204
458	Os07g0122100	Conserved hypothetical protein.	0.244599	0.362182	2.43804	2.37754
459	Os07g0127700	Pathogenesis-related protein 1.	1.99435	1.38339	2.78039	2.90847
460	Os07g0129200	PR1a protein.	1.20978	0.786282	11.0399	6.78553
461	Os07g0129300	Pathogenesis-related protein 1 precursor.	0.134382	0.085713	20.5516	14.1958
462	Os07g0130600	Protein kinase family protein.	1.21024	0.852973	2.24489	2.02494
463	Os07g0130800	Lectin-like receptor kinase 7;2.	1.84787	0.861056	2.35878	2.73295
464	Os07g0131100	Protein kinase family protein.	0.345021	0.789225	2.67258	2.74094
465	Os07g0132100	Protein kinase family protein.	0.64393	1.08923	4.94162	4.06157
466	Os07g0153000	ZIM domain containing protein.	70.4358	91.3428	75.9532	69.4554
467	Os07g0169600	2OG-Fe(II) oxygenase domain containing protein.	1.32029	1.05543	2.12342	2.20259
468	Os07g0175600	Plant lipid transfer/seed storage/trypsin-alpha amylase inhibitor domain containing protein.	0.649417	0.781156	2.12669	2.73609
469	Os07g0190800	Thioredoxin.	1.19705	1.09588	2.53022	2.3899
470	Os07g0212400	Conserved hypothetical protein.	13.255	19.403	8.75346	15.5977
471	Os07g0218700	Cytochrome P450 family protein.	0.652117	1.06568	7.84897	12.9694
472	Os07g0232500	(No Hit)	1.26044	1.11863	2.82624	2.44498
473	Os07g0232800	Zinc transporter ZIP family protein.	0.39403	0.3222	3.07012	2.61909
474	Os07g0263300	Hypothetical protein.	0.649536	1.08431	2.06348	2.94331
475	Os07g0296000	Conserved hypothetical protein.	1.3352	1.37273	2.29661	4.98207
476	Os07g0417200	Delta-12 oleate desaturase.	0.660712	0.842672	2.41557	2.969
477	Os07g0419100	Cytochrome P450 family protein.	1.23384	2.17885	2.54778	2.21481
478	Os07g0421300	Glycoside hydrolase, family 31 protein.	0.811242	0.771202	4.3499	3.61091
479	Os07g0426000	(No Hit)	1.50072	1.81823	4.78217	5.91777
480	Os07g0429600	Conserved hypothetical protein.	0.720322	1.08316	3.17864	5.8596
481	Os07g0429700	Conserved hypothetical protein.	0.889608	0.793302	7.26614	6.32576
482	Os07g0431000	En/Spm-like transposon proteins family protein.	0.898349	0.983634	4.63286	6.54703
483	Os07g0442800	Conserved hypothetical protein.	95.1639	78.9857	169.929	145.142
484	Os07g0442900	Plant integral membrane protein family protein.	1.05524	0.990313	2.87782	3.11243
485	Os07g0448400	Plasma membrane integral protein ZmPIP2-6.	0.974138	0.982801	2.3837	4.37572
486	Os07g0451300	Cytochrome P450 family protein.	0.747045	1.16603	4.92421	5.38189
487	Os07g0457200	Non-protein coding transcript, putative npRNA.	13.8026	11.6095	18.5609	47.3112
488	Os07g0457800	Conserved hypothetical protein.	1.76408	1.03781	2.733	3.29935
489	Os07g0464900	(No Hit)	1.25094	1.20094	2.21682	2.13916
490	Os07g0468200	Hypothetical protein.	1.90501	1.47333	2.39612	2.3244
491	Os07g0468800	Proteasome subunit alpha type 4 (EC 3.4.25.1) (20S proteasome alpha subunit C) (20S proteasome subunit alpha-3).	0.9794	1.06275	3.63736	5.75716
492	Os07g0471300	Argonaute 4 protein.	1.19793	1.15455	2.20109	2.02049
493	Os07g0489000	(No Hit)	0.654788	1.04677	2.80604	2.06223
494	Os07g0493800	Protein kinase domain containing protein.	1.19986	0.906793	2.20661	3.92842
495	Os07g0503300	UDP-glucuronosyl/UDP-glucosyltransferase family protein.	0.885138	0.893687	2.25937	2.36586
496	Os07g0509800	PAPS-reductase-like protein precursor.	0.988308	0.823347	3.28858	2.96469
497	Os07g0511100	Glycine-rich protein precursor.	259.694	193.951	71.3784	49.9077
498	Os07g0511400	Hypothetical protein.	1272.62	699.5	1107.68	676.13
499	Os07g0521200	(No Hit)	1.24872	1.16437	2.01647	2.06848
500	Os07g0529000	Isocitrate lyase (EC 4.1.3.1) (Isocitrase) (Isocitratase) (ICL).	0.651829	1.07499	2.69301	2.67635
501	Os07g0534300	Protein kinase family protein.	0.754178	1.70274	5.7346	3.39838
502	Os07g0538200	Protein kinase domain containing protein.	1.00877	1.0816	2.20106	2.9363
503	Os07g0539900	Beta-1,3-glucanase-like protein.	1.80594	1.686	3.24594	2.99345
504	Os07g0541000	Receptor protein kinase.	0.84877	0.882803	4.79094	2.60843
505	Os07g0565800	Conserved hypothetical protein.	0.701092	1.31661	6.72216	5.98281
506	Os07g0582400	Sorbitol transporter.	1.3615	0.999251	3.91286	2.83656
507	Os07g0591700	Conserved hypothetical protein.	1.95699	2.05871	2.12324	2.09873
508	Os07g0592600	GH3 homolog (Fragment).	1.1898	0.969231	19.1077	4.39171
509	Os07g0601100	NADPH HC toxin reductase (Fragment).	1.73072	1.41146	2.74545	2.02181
510	Os07g0601900	NADPH HC toxin reductase (Fragment).	0.972946	1.06966	3.66638	5.08353
511	Os07g0614100	Alpha 1-2 subunit of 20S proteasome.	0.998491	0.666671	2.44484	2.53962
512	Os07g0629500	Non-protein coding transcript, uncharacterized transcript.	1.39015	1.65989	4.68531	9.70523
513	Os07g0622500	(No Hit)	1.30638	1.13229	2.65778	2.43727
514	Os07g0631700	Calcium-binding EF-hand domain containing protein.	1.22123	1.12036	2.26822	2.12786
515	Os07g0635300	E-class P450, group I family protein.	2.97308	2.80969	2.42461	2.48812
516	Os07g0638300	Peroxiredoxin 6 (EC 1.11.1.-) (Antioxidant protein 2) (1-Cys peroxiredoxin) (1-Cys PRX) (Acidic calcium-independent phospholipase A2) (EC 3.1.1.-) (aiPLA2) (Non-selenium glutathione peroxidase) (EC 1.11.1.7) (NSGPx) (24 kDa protein) (Liver 2D page spot 40	3.13525	0.975746	6.68763	2.41675
517	Os07g0643000	(No Hit)	1.53911	1.56248	2.96971	2.65956
518	Os07g0676900	Peroxidase (EC 1.11.1.7).	0.821658	0.847164	3.10606	3.32658
519	Os07g0677500	Peroxidase POC1.	1.4188	1.06395	3.69016	4.4438
520	Os07g0677600	Cationic peroxidase.	0.843294	1.03293	2.14865	2.84339
521	Os07g0683200	NAC-domain containing protein 19 (ANAC019) (ANAC) (Abscicic-acid- responsive NAC).	1.29881	1.4658	2.39818	3.33255
522	Os07g0686600	VQ domain containing protein.	1.25899	0.956064	2.10524	2.05285
523	Os07g0686800	Serine/threonine protein kinase-like.	0.943294	0.922707	3.59797	3.38998
524	Os07g0687400	VQ domain containing protein.	0.645429	1.38258	3.18517	3.3317
525	Os07g0687900	WSI76 protein induced by water stress.	1.94473	1.09277	2.8746	2.49126
526	Os07g0688200	Typical P-type R2R3 Myb protein (Fragment).	0.674056	0.68782	3.49011	5.64293
527	Os08g0112200	Transferase family protein.	0.751156	0.681535	12.7773	9.04661
528	Os08g0112300	Transferase family protein.	0.416825	0.327855	25.6938	14.6989
529	Os08g0113000	Peroxidase 47 precursor (EC 1.11.1.7) (Atperox P47) (ATP32).	1.932	1.54062	3.77333	2.97142
530	Os08g0127100	Lysine and histidine specific transporter.	1.24247	1.1521	2.12672	2.02054
531	Os08g0138900	Conserved hypothetical protein.	2.59879	2.72385	2.31332	2.12511
532	Os08g0139700	Terpene synthase-like domain containing protein.	0.65123	1.05893	3.77188	4.28675
533	Os08g0140500	Tryptophan decarboxylase (EC 4.1.1.28).	1.41184	1.15297	3.39532	3.32122
534	Os08g0140700	Conserved hypothetical protein.	25.3877	31.2695	96.3496	54.5043
535	Os08g0141300	Major sperm protein domain containing protein.	1.23877	1.2866	8.0866	8.13532
536	Os08g0141400	FAD-dependent pyridine nucleotide-disulphide oxidoreductase domain containing protein.	1.48395	2.02564	5.1666	6.40726
537	Os08g0143600	Lipase, class 3 family protein.	1.78503	1.21003	2.92842	3.95106
538	Os08g0151200	(No Hit)	1.59799	1.43223	3.18701	3.48542
539	Os08g0153900	Protein of unknown function DUF599 family protein.	0.890356	1.37354	2.16695	4.63288
540	Os08g0158200	FAD linked oxidase, N-terminal domain containing protein.	0.589503	0.781182	2.09317	2.58556
541	Os08g0168000	Terpene synthase, metal-binding domain containing protein.	0.657675	1.05439	4.38367	6.02923
542	Os08g0170700	Disease resistance protein family protein.	1.12011	1.06351	3.60737	2.18798
543	Os08g0173300	(No Hit)	3.42397	1.34039	2.28696	4.60919
544	Os08g0189900	Oxalate oxidase-like protein or germin-like protein (Germin-like 8) (Germin-like 12).	2.09033	2.10732	17.2232	7.04137
545	Os08g0190100	Oxalate oxidase-like protein or germin-like protein (Germin-like 8) (Germin-like 12).	2.74347	2.3434	6.4492	7.22899
546	Os08g0202300	Leucine-rich repeat, plant specific containing protein.	0.653065	1.07041	2.38218	2.65716
547	Os08g0209000	Hypothetical protein.	1.47872	1.31564	4.4988	3.6268
548	Os08g0213100	(No Hit)	0.708659	1.84734	24.4538	14.4298
549	Os08g0240200	Hypothetical protein.	4.62253	6.66389	9.56582	20.4518
550	Os08g0277200	Cinnamoyl-CoA reductase (EC 1.2.1.44).	0.646213	1.07272	3.99234	10.4118
551	Os08g0315000	Conserved hypothetical protein.	1.39545	1.06076	2.36003	3.02093
552	Os08g0331000	Conserved hypothetical protein.	1.82383	1.54966	4.35785	3.28772
553	Os08g0331800	(No Hit)	1.72296	1.40903	6.86677	5.38349
554	Os08g0334900	Xyloglucan fucosyltransferase family protein.	1.0366	1.22445	7.98373	6.11533
555	Os08g0346900	(No Hit)	1.51436	1.23252	2.62966	4.55441
556	Os08g0352100	Conserved hypothetical protein.	0.992112	0.989754	6.45379	6.65587
557	Os08g0353700	Conserved hypothetical protein.	1.05836	0.869343	7.24939	10.3287
558	Os08g0356700	Plant protein of unknown function family protein.	1.04349	1.09723	2.02848	2.49704
559	Os08g0367300	Conserved hypothetical protein.	70.0428	156.445	62.9405	40.7418
560	Os08g0374600	Receptor kinase-like protein.	1.89679	0.504801	4.03417	3.7759
561	Os08g0402500	Conserved hypothetical protein.	0.865634	0.95742	4.43999	3.69688
562	Os08g0404500	C1-like domain containing protein.	1.19765	1.32309	3.70858	3.7325
563	Os08g0412700	Protein of unknown function DUF1262 family protein.	1.17	1.05924	2.4599	2.204
564	Os08g0412800	Protein of unknown function DUF1262 family protein.	3.53195	1.33036	5.75908	2.55568
565	Os08g0434700	Myb, DNA-binding domain containing protein.	0.87465	0.876034	2.09435	2.06931
566	Os08g0441700	Hypothetical protein.	6.3802	7.31829	3.03741	3.3763
567	Os08g0457000	Conserved hypothetical protein.	0.770397	0.909138	2.45395	2.28959
568	Os08g0466200	K+ potassium transporter family protein.	0.897503	0.647093	4.93887	4.62307
569	Os08g0474000	AP2 domain containing protein RAP2.6 (Fragment).	0.477178	1.07563	3.85063	7.70661
570	Os08g0485800	(No Hit)	0.288227	1.07737	2.90653	3.05575
571	Os08g0496800	RAFTIN1a protein (RAFTIN1a anther protein).	0.502004	0.768372	3.68823	2.06003
572	Os08g0507100	E-class P450, group I family protein.	0.646893	1.07808	12.098	40.1106
573	Os08g0508800	Lipoxygenase, chloroplast precursor (EC 1.13.11.12).	0.65305	1.07136	3.72443	2.72471
574	Os08g0509100	Lipoxygenase, chloroplast precursor (EC 1.13.11.12).	0.653268	1.065	2.22907	2.8387
575	Os08g0540400	Calcium-dependent protein kinase.	1.45991	2.04972	3.7957	2.32586
576	Os08g0540900	Conserved hypothetical protein.	1.11524	0.838508	3.76274	3.80811
577	Os08g0549200	Glycoside hydrolase, family 35 protein.	1.01472	1.22685	2.68552	3.8252
578	Os08g0557800	Fatty acyl coA reductase.	0.785525	0.739942	2.78688	7.74922
579	Os09g0105500	(No Hit)	0.662281	1.32268	2.06463	2.62698
580	Os09g0122500	Hypothetical protein.	0.657844	1.06203	4.5422	7.12502
581	Os09g0129500	Conserved hypothetical protein.	1.29103	1.15696	2.46531	2.13441
582	Os09g0255400	Indole-3-glycerol phosphate synthase, chloroplast precursor (EC 4.1.1.48) (IGPS).	0.808968	0.824373	2.89172	3.68899
583	Os09g0268600	Zn-finger, PMZ type domain containing protein.	0.651912	1.07486	5.80467	11.2727
584	Os09g0275400	Cytochrome P450 family protein.	0.652511	1.05873	3.09608	3.27092
585	Os09g0325700	Protein phosphatase 2C (EC 3.1.3.16) (PP2C).	1.8425	1.86381	2.14873	2.34272
586	Os09g0341500	Cyclin-like F-box domain containing protein.	0.865321	1.15681	4.5932	3.1262
587	Os09g0354300	2OG-Fe(II) oxygenase domain containing protein.	1.71843	1.07969	3.11669	3.22646
588	Os09g0361700	Protein of unknown function UPF0203 family protein.	1.42649	1.14421	2.91321	2.31723
589	Os09g0365900	L-ascorbate oxidase precursor (EC 1.10.3.3) (Ascorbase) (ASO).	2.0035	1.39676	4.75337	2.5212
590	Os09g0380600	Conserved hypothetical protein.	1.37184	0.935897	2.7291	2.05455
591	Os09g0396900	Protein of unknown function DUF125 family protein.	4.73658	3.58172	3.59037	2.87879
592	Os09g0400400	Cinnamyl alcohol dehydrogenase.	2.13949	1.9487	2.81801	2.36235
593	Os09g0417600	DNA-binding WRKY domain containing protein.	0.627311	0.75787	2.11254	2.22308
594	Os09g0417800	DNA-binding WRKY domain containing protein.	1.15607	0.736313	2.62419	2.0035
595	Os09g0439200	ZIM domain containing protein.	1.17481	1.22201	2.14493	2.12624
596	Os09g0452700	Ubiquitin domain containing protein.	0.527147	0.521665	7.1174	4.90346
597	Os09g0454900	Curculin-like (mannose-binding) lectin domain containing protein.	1.11448	1.29594	6.2911	3.24141
598	Os09g0456800	Heat stress transcription factor Spl7 (Heat shock transcription factor) (Heat shock factor RHSF10).	0.911856	1.01835	2.02455	2.32112
599	Os09g0456900	Nucleic acid-binding OB-fold domain containing protein.	70.9343	78.4925	5.81316	9.16063
600	Os09g0467200	Probable glutathione S-transferase (EC 2.5.1.18) (Auxin-induced protein PGNT1/PCNT110).	1.02529	0.935322	2.66512	2.46083
601	Os09g0472900	Expansin-related protein 2 precursor (AtEXPR2) (Ath-ExpGamma-1.1).	0.0718176	0.109906	2.52611	2.40804
602	Os09g0483400	Ubiquitin.	0.67879	0.699086	2.41296	2.35092
603	Os09g0491900	Integrase, catalytic region domain containing protein.	2.57799	6.93393	2.89723	4.64362
604	Os09g0498500	NAD-binding site containing protein.	1.34851	1.3992	2.21923	2.22447
605	Os09g0517200	Disease resistance protein family protein.	2.86399	0.889485	2.48553	4.7901
606	Os09g0520500	Hypothetical protein.	0.778081	0.529227	2.26029	2.28078
607	Os09g0535200	Conserved hypothetical protein.	0.662533	1.05004	6.81314	4.18428
608	Os09g0544000	Transferase family protein.	1.5278	1.52314	2.71161	2.12435
609	Os09g0564000	Peptidase C1A, papain family protein.	0.450041	0.867814	2.54815	2.35279
610	Os09g0565300	(No Hit)	1.36173	1.24867	2.64934	2.29068
611	Os09g0570100	Protein kinase domain containing protein.	0.938851	0.853655	2.04133	2.82212
612	Os09g0571200	C2 domain containing protein.	1.08811	1.25802	3.92546	3.98007
613	Os10g0109600	Peroxidase (EC 1.11.1.7).	1.55783	1.32967	3.13393	2.14064
614	Os10g0114300	Aldo/keto reductase family protein.	1.58099	1.46921	2.12411	2.08953
615	Os10g0116100	(No Hit)	1.2298	1.09547	2.1224	2.08672
616	Os10g0131000	Disease resistance protein family protein.	3.27843	8.18597	3.96433	2.45675
617	Os10g0134500	Protein kinase-like domain containing protein.	2.21589	2.15713	3.29682	2.52388
618	Os10g0142600	Protein kinase domain containing protein.	8.56341	6.86898	4.21967	3.34958
619	Os10g0142700	Non-protein coding transcript, putative npRNA.	0.987073	1.20799	2.78629	2.48527
620	Os10g0178500	UDP-glucuronosyl/UDP-glucosyltransferase family protein.	0.65384	1.04003	2.14159	2.00871
621	Os10g0210500	Protein of unknown function DUF6 domain containing protein.	1.35881	1.23325	2.80157	2.38243
622	Os10g0326800	(No Hit)	1.27759	1.12278	3.78376	2.53171
623	Os10g0343500	(No Hit)	105.5	133.971	46.0373	72.4809
624	Os10g0346300	Multicopper oxidase, type 1 domain containing protein.	0.884385	0.416997	2.71621	5.67361
625	Os10g0346400	(No Hit)	1.62649	1.74625	5.46933	2.67656
626	Os10g0348900	Hypothetical protein.	1.17255	1.20896	2.02311	2.09578
627	Os10g0360100	Sugar transporter protein.	2.2252	1.86937	11.9024	14.3532
628	Os10g0378500	Conserved hypothetical protein.	1.59134	1.43262	14.2298	14.1466
629	Os10g0379100	Transferase family protein.	0.652493	1.28556	8.2783	8.07528
630	Os10g0391400	ZIM domain containing protein.	0.590702	0.501646	3.35467	2.50634
631	Os10g0392400	ZIM domain containing protein.	0.976656	0.847663	4.16338	2.91817
632	Os10g0393800	Lipolytic enzyme, G-D-S-L family protein.	0.168962	0.173696	2.22514	2.25702
633	Os10g0395000	Protein kinase domain containing protein.	0.973152	1.05079	3.52843	2.89415
634	Os10g0400500	Tyrosine decarboxylase 1 (EC 4.1.1.25) (ELI5) (Fragment).	0.854189	0.150123	7.27664	5.3851
635	Os10g0409400	BURP domain containing protein.	52.6107	56.5901	365.7	219.13
636	Os10g0416100	Class III chitinase RCB4 (EC 3.2.1.14).	1.2469	1.0769	2.58913	2.254
637	Os10g0416500	Chitinase 1 precursor (EC 3.2.1.14) (Tulip bulb chitinase-1) (TBC-1).	1.10416	0.952541	2.41009	2.94444
638	Os10g0419400	Submergence induced protein 2.	0.349719	0.324022	7.93748	7.18515
639	Os10g0429400	MATH domain containing protein.	9.64493	9.98188	2.04482	2.16911
640	Os10g0439800	Cytochrome P450 family protein.	1.32472	1.0917	4.83035	4.99172
641	Os10g0442300	UDP-glucuronosyl/UDP-glucosyltransferase family protein.	1.03448	1.24275	5.56021	6.91882
642	Os10g0444300	(No Hit)	1.21419	1.0992	2.84594	2.52164
643	Os10g0450900	Glycine-rich cell wall structural protein 2 precursor.	0.611164	0.601435	3.39658	3.39417
644	Os10g0468500	Protein kinase domain containing protein.	1.06481	0.844049	10.2212	2.01087
645	Os10g0490800	Plant Basic Secretory Protein family protein.	0.459645	0.490934	3.55133	3.72645
646	Os10g0490900	NtPRp27.	1.11865	1.15874	2.7275	2.40493
647	Os10g0491000	Plant Basic Secretory Protein family protein.	0.328952	0.350698	4.31538	4.34582
648	Os10g0505900	Conserved hypothetical protein.	3.08187	0.723555	5.04858	5.54543
649	Os10g0515600	(No Hit)	0.643105	1.07628	5.02921	5.77095
650	Os10g0515900	E-class P450, group I family protein.	0.106427	0.0699185	6.17693	2.58996
651	Os10g0520100	Cyclin-like F-box domain containing protein.	1.25099	1.32824	6.93049	4.33933
652	Os10g0536400	Conserved hypothetical protein.	1.03412	1.27962	2.10871	2.55007
653	Os10g0537800	Peptidase A1, pepsin family protein.	1.62771	1.48541	5.23587	4.83831
654	Os10g0538200	Peptidase A1, pepsin family protein.	1.86305	1.78921	3.5501	2.89544
655	Os10g0542900	Chitinase (EC 3.2.1.14) (Fragment).	0.643202	0.586485	4.48824	4.41955
656	Os10g0543400	Chitinase (EC 3.2.1.14).	0.873997	0.911089	2.00034	2.00905
657	Os10g0543500	Mucin-like protein.	1.22397	1.47901	2.7904	2.15598
658	Os10g0550900	Proline dehydrogenase domain containing protein.	1.8174	1.78253	2.15191	2.26941
659	Os10g0558700	2OG-Fe(II) oxygenase domain containing protein.	1.4555	1.45526	2.58412	2.42564
660	Os10g0562900	Pathogenesis-related transcriptional factor and ERF domain containing protein.	0.720984	0.827488	2.28486	2.61125
661	Os10g0567900	F-box protein interaction domain containing protein.	3.66704	3.96152	3.68137	4.16446
662	Os10g0569400	RIR1a protein precursor.	1.56131	1.01512	7.73963	5.07415
663	Os10g0569500	Conserved hypothetical protein.	1.40454	1.17118	5.09993	5.02777
664	Os10g0569600	RIR1b protein precursor.	1.32877	1.05998	6.31532	4.57724
665	Os10g0571600	No apical meristem (NAM) protein domain containing protein.	1.32872	1.00585	7.18911	4.45608
666	Os10g0572900	Protein of unknown function DUF296 domain containing protein.	1.02626	1.18807	2.055	3.23124
667	Os10g0580400	Urea active transporter-like protein.	1.20473	0.899899	3.83924	2.69603
668	Os11g0106100	CDPK substrate protein 1.	0.796304	1.23308	4.28279	2.01239
669	Os11g0115600	Conserved hypothetical protein.	0.521144	0.716988	2.38474	2.87413
670	Os11g0117500	(No Hit)	2.46195	2.60906	3.72945	3.64524
671	Os11g0117600	WRKY transcription factor 50 (Fragment).	0.661247	1.04641	4.19676	3.55864
672	Os11g0125900	Nucleoside phosphatase GDA1/CD39 family protein.	2.63966	2.74749	3.11925	3.10027
673	Os11g0132900	Protein kinase family protein.	1.82878	2.21886	4.29907	2.31262
674	Os11g0133800	Zn-finger, DHHC type domain containing protein.	1.11129	1.17958	3.02583	2.27367
675	Os11g0135000	Major facilitator superfamily antiporter.	2.02683	2.3975	3.48557	3.60007
676	Os11g0141400	Calcium-binding EF-hand domain containing protein.	1.22917	1.01742	2.96972	2.35724
677	Os11g0144900	Hypothetical protein.	1.47722	1.70066	2.66283	2.75163
678	Os11g0154500	No apical meristem (NAM) protein domain containing protein.	0.614337	0.948829	2.80459	2.21509
679	Os11g0156600	(No Hit)	1.56332	1.42311	5.42674	5.81515
680	Os11g0160400	Hypothetical protein.	0.739184	0.771078	2.71695	2.49961
681	Os11g0161700	NB-ARC domain containing protein.	1.02862	0.97847	2.14822	2.07125
682	Os11g0181200	Hypothetical protein.	2.60455	1.63852	2.93964	3.08873
683	Os11g0190700	PV72.	27.1231	18.2292	15.0203	26.0311
684	Os11g0211800	Hypothetical protein.	1.02353	1.16118	2.81126	2.31521
685	Os11g0213000	Protein kinase domain containing protein.	1.51588	1.61805	2.14598	2.48226
686	Os11g0244300	Non-protein coding transcript, uncharacterized transcript.	0.905408	1.06944	2.50632	3.17913
687	Os11g0245200	Protein kinase domain containing protein.	1.28652	0.991202	2.69893	2.22323
688	Os11g0260000	Hypothetical protein.	1.38836	1.50246	2.9454	2.87032
689	Os11g0281000	(No Hit)	1.28599	1.05753	2.68169	2.15764
690	Os11g0282700	Homeodomain-like containing protein.	11.2282	30.2439	2.6489	4.4665
691	Os11g0442000	(No Hit)	1.23644	1.17343	2.06616	2.00749
692	Os11g0443700	Tropinone reductase-I (EC 1.1.1.206) (TR-I) (Tropine dehydrogenase).	0.609804	0.450055	10.4359	11.2349
693	Os11g0451700	Dehydrin 9.	0.638253	1.08493	22.7108	35.3333
694	Os11g0454200	Dehydrin RAB 16B.	1.78552	0.446802	9.83225	4.50546
695	Os11g0454300	Dehydrin family protein.	1.46741	0.312836	5.8863	5.01696
696	Os11g0471200	Conserved hypothetical protein.	5.25196	12.9215	16.5655	13.0013
697	Os11g0474800	Terpene synthase-like domain containing protein.	1.37873	1.4964	2.10914	2.29806
698	Os11g0482200	Hypothetical protein.	1.47091	1.41155	2.62672	2.08557
699	Os11g0483000	Cytochrome P450 family protein.	1.05023	1.12874	2.31474	2.67781
700	Os11g0490900	WRKY transcription factor 72.	0.925258	0.945535	4.27556	3.176
701	Os11g0491600	Disease resistance protein family protein.	3.85756	5.82009	3.769	2.59361
702	Os11g0491900	(No Hit)	2.53738	5.84185	12.7639	19.6978
703	Os11g0549300	KI domain interacting kinase 1.	5.05052	5.82185	3.83485	5.01398
704	Os11g0559600	Hypothetical protein.	0.980851	1.06561	2.9475	2.29111
705	Os11g0590700	Disease resistance protein family protein.	0.689026	0.724264	2.37119	2.43616
706	Os11g0592000	Barwin.	1.0102	1.22921	13.072	15.5253
707	Os11g0592100	Barwin.	1.53911	1.59249	3.24812	3.26831
708	Os11g0624700	(No Hit)	0.777209	0.198561	3.61134	2.34519
709	Os11g0632200	Conserved hypothetical protein.	2.27192	2.27214	2.23921	2.12325
710	Os11g0636200	(No Hit)	52.3623	59.5274	60.0985	58.3429
711	Os11g0664800	Hypothetical protein.	0.695953	0.512894	2.99987	2.47731
712	Os11g0666200	Protein kinase domain containing protein.	0.969353	1.26694	6.40044	2.18355
713	Os11g0674500	NBS-LRR-like protein D.	0.865669	0.965438	2.01113	2.40621
714	Os11g0684000	Myb, DNA-binding domain containing protein.	0.784274	0.756885	2.72794	2.64342
715	Os11g0694100	Protein kinase domain containing protein.	1.25986	1.16153	2.53076	2.36353
716	Os11g0695300	(No Hit)	2.82565	1.16505	4.62812	9.73409
717	Os11g0700900	Class III chitinase homologue (OsChib3H-b).	0.308769	0.452533	3.38407	3.18358
718	Os11g0702100	Class III chitinase homologue (OsChib3H-h) (Fragment).	0.62173	0.475989	4.21244	3.25067
719	Os11g0702400	Zn-finger, C2H2 type domain containing protein.	1.21251	1.03209	2.60091	2.77021
720	Os11g0704800	Membrane protein.	1.02442	1.11231	2.42365	3.26194
721	Os12g0113600	Hypothetical protein.	23.4396	16.7355	12.8041	11.9625
722	Os12g0114800	Nonspecific lipid-transfer protein 3 precursor (LTP 3).	0.961263	0.771072	2.19049	1.99828
723	Os12g0116700	WRKY transcription factor 64.	1.54073	2.69974	3.53366	2.81929
724	Os12g0117700	Hypothetical protein.	582.285	111.812	44.9438	47.3575
725	Os12g0125000	Myb factor.	0.653387	1.05418	3.71565	3.96843
726	Os12g0123500	Apyrase precursor (EC 3.6.1.5) (ATP-diphosphatase) (Adenosine diphosphatase) (ADPase) (ATP-diphosphohydrolase).	1.15003	1.0532	3.70289	2.79109
727	Os12g0130200	Ser/Thr protein kinase (Fragment).	2.46778	2.1388	5.94237	5.16847
728	Os12g0130500	(No Hit)	1.28135	1.31694	2.50717	5.68068
729	Os12g0138000	Calcium-binding EF-hand domain containing protein.	1.17033	1.07555	2.47735	2.2095
730	Os12g0150200	Cytochrome P450 family protein.	0.852218	1.08668	2.37877	7.34685
731	Os12g0153200	Hypothetical protein.	1.65846	1.65456	2.82244	3.07667
732	Os12g0169300	Conserved hypothetical protein.	24.5553	39.111	18.2884	18.3989
733	Os12g0170800	24 kDa protein SC24 (24 kDa seed coat protein).	0.358694	0.27284	3.80096	2.63646
734	Os12g0186600	Conserved hypothetical protein.	0.616902	0.619481	2.90612	4.24581
735	Os12g0218300	Hypothetical protein.	0.921445	0.716516	8.05466	3.52226
736	Os12g0219000	(No Hit)	0.552764	1.08048	3.84491	2.30592
737	Os12g0221700	(No Hit)	1.27459	2.63192	2.58104	4.63659
738	Os12g0222000	Hypothetical protein.	1.29098	0.928535	9.26145	3.32143
739	Os12g0228500	Hypothetical protein.	91.841	192.914	51.4103	31.5198
740	Os12g0233100	Hypothetical protein.	0.4079	1.07945	2.77416	2.28897
741	Os12g0244000	Hypothetical protein.	14.5821	13.7677	6.63776	5.24867
742	Os12g0257800	Laccase (EC 1.10.3.2) (Fragment).	1.2836	1.19475	6.24614	5.47585
743	Os12g0258700	Multicopper oxidase, type 1 domain containing protein.	1.78532	1.57415	3.69076	2.69738
744	Os12g0265000	(No Hit)	1.8716	2.09184	4.09012	7.59317
745	Os12g0268000	Cytochrome P450 71A1 (EC 1.14.-.-) (CYPLXXIA1) (ARP-2).	1.15622	0.872918	3.35698	2.83484
746	Os12g0283400	Glutelin family protein.	0.974215	0.448355	2.41261	2.80379
747	Os12g0408000	Protein of unknown function DUF594 family protein.	0.987662	0.788621	2.73548	2.07872
748	Os12g0432600	Zn-finger, RING domain containing protein.	1.91214	1.67029	4.30308	4.81614
749	Os12g0434400	Cytosol aminopeptidase (EC 3.4.11.1) (Leucine aminopeptidase) (LAP) (Leucyl aminopeptidase) (Proline aminopeptidase) (EC 3.4.11.5) (Prolyl aminopeptidase).	2.26179	1.9544	7.02973	4.23081
750	Os12g0437800	CI2E.	0.933616	0.74576	3.3229	2.67978
751	Os12g0458100	Transferase family protein.	0.653539	1.03723	7.13091	2.79671
752	Os12g0463000	(No Hit)	1.60053	0.562915	2.1343	2.34077
753	Os12g0491800	Terpene synthase-like domain containing protein.	0.645266	1.06904	6.11284	11.071
754	Os12g0501200	(No Hit)	1.31098	1.0921	3.15149	2.22868
755	Os12g0506600	Hypothetical protein.	0.735888	1.12655	2.42539	2.23047
756	Os12g0508400	Hypothetical protein.	3.35664	3.48626	3.6077	2.55269
757	Os12g0539800	Conserved hypothetical protein.	76.4665	81.1538	13.9124	17.3804
758	Os12g0543800	(No Hit)	20.1695	27.4095	9.86721	10.4588
759	Os12g0550700	Protein of unknown function DUF635 family protein.	0.640609	1.07624	2.53609	3.37531
760	Os12g0554100	Protein of unknown function DUF231 domain containing protein.	1.54656	1.35673	2.68546	2.57312
761	Os12g0555000	Bet v I allergen family protein.	0.83411	0.787334	5.56893	5.97466
762	Os12g0555300	Probenazole-inducible protein PBZ1.	0.856131	0.798301	3.45697	3.18547
763	Os12g0555500	Probenazole-inducible protein PBZ1.	0.384185	0.349833	3.85333	3.37376
764	Os12g0559200	Lipoxygenase (EC 1.13.11.12).	0.373786	1.08091	3.64956	2.78868
765	Os12g0560200	Lipoxygenase (EC 1.13.11.12).	1.22082	1.20211	2.60667	2.43191
766	Os12g0562000	Hypothetical protein.	1.80667	1.4836	3.64899	2.95613
767	Os12g0564100	R2R3MYB-domain protein (Fragment).	1.3907	2.18245	5.69908	9.38453
768	Os12g0577600	Protein of unknown function DUF1336 domain containing protein.	1.41597	1.71946	2.28117	2.4903
769	Os12g0582700	Cytochrome P450 family protein.	1.20404	1.30395	3.2707	3.18544
770	Os12g0592900	Hypothetical protein.	0.280567	0.276118	2.02999	2.16866
771	Os12g0606000	Protein of unknown function DUF26 domain containing protein.	1.41911	1.91812	3.15739	5.91943
772	Os12g0628600	Thaumatin-like protein precursor.	0.177977	0.428056	4.87524	4.22269
773	Os12g0624200	Sodium/calcium exchanger membrane region domain containing protein.	0.812913	0.562919	2.48227	2.23044
774	Os12g0629300	Thaumatin-like protein precursor.	0.595807	0.501061	4.06637	3.22451
775	Os12g0632800	Protein kinase domain containing protein.	1.72385	1.2362	4.13393	2.08221
776	Os12g0636400	Epoxide hydrolase family protein.	1.42162	1.58044	3.36248	3.74358
777	Os12g0636500	Hypothetical protein.	3.43166	3.12482	6.28883	6.52145
778	Os12g0637400	Purple acid phosphatase (EC 3.1.3.2) (Fragment).	0.653537	1.06366	4.89653	3.26497
779	Os12g0637800	Nodulin-like domain containing protein.	1.20147	1.18856	2.43559	4.20004
	Numbers shown in red with red background are significantly upregulated
