# Supplementary material for: Knocking down mitochondrial iron transporter (MIT) reprograms primary and secondary metabolism in rice plants
Source: J Exp Bot. 2015 Dec 17;67(5):1357–68. doi: 10.1093/jxb/erv531 (PMC4762380; doi:10.1093/jxb/erv531)
Supplement: Supplementary Data [file supp_erv531_supplementary_table_S4.xlsx]

## Sheet: Sheet1
	Table-S4: Genes significantly down regulated in shoots
			mit-2/WT
			Root		Shoot
S.No.	Gene	Description	R1	R2	R1	R2
1	Os01g0120800	Eukaryotic translation initiation factor 3 subunit 10 (eIF-3 theta) (Eukaryotic translation initiation factor 3 large subunit) (eIF3a) (p114).	0.911007	0.56582	0.330132	0.40433
2	Os01g0143700	Mitochondrial glycoprotein family protein.	0.935655	1.23074	0.288163	0.491445
3	Os01g0149500	Resistance gene analog PIC23 (Fragment).	2.42299	1.19459	0.206186	0.38237
4	Os01g0155000	Esterase/lipase/thioesterase domain containing protein.	0.840944	0.67697	0.324407	0.241518
5	Os01g0175200	Ankyrin repeat containing protein.	0.737783	0.845842	0.409356	0.309199
6	Os01g0179600	UDP-glucuronosyl/UDP-glucosyltransferase family protein.	2.17265	0.821935	0.420194	0.499095
7	Os01g0224100	Ethylene-responsive element binding factor.	0.915152	1.07279	0.399137	0.500917
8	Os01g0243300	Hypothetical protein.	0.645891	1.07089	0.404595	0.443691
9	Os01g0263300	Peroxidase 72 precursor (EC 1.11.1.7) (Atperox P72) (PRXR8) (ATP6a).	1.08533	1.0436	0.372775	0.445433
10	Os01g0279400	Major facilitator superfamily antiporter.	0.8382	0.802388	0.4667	0.49738
11	Os01g0283600	Cinnamoyl-CoA reductase (EC 1.2.1.44).	0.349562	0.390001	0.349588	0.28638
12	Os01g0314000	Conserved hypothetical protein.	1.04619	0.539031	0.330332	0.388974
13	Os01g0322700	Non-protein coding transcript, unclassifiable transcript.	0.161325	0.0967334	0.342801	0.338012
14	Os01g0332200	(No Hit)	0.685687	0.498903	0.478152	0.361961
15	Os01g0335600	Hypothetical protein.	0.650792	1.55836	0.221385	0.152533
16	Os01g0336300	(No Hit)	2.46913	2.17126	0.357671	0.210955
17	Os01g0339400	Conserved hypothetical protein.	0.154702	0.192355	0.457184	0.346356
18	Os01g0339500	Conserved hypothetical protein.	0.139024	0.35209	0.342932	0.430596
19	Os01g0369200	Cullin family protein.	1.26082	0.723088	0.449678	0.425153
20	Os01g0510200	Conserved hypothetical protein.	0.646106	0.616312	0.424291	0.422581
21	Os01g0627500	Cytochrome P450 family protein.	0.988808	0.67006	0.498891	0.279954
22	Os01g0627800	Cytochrome P450 monooxygenase CYP72A5 (Fragment).	0.489085	1.05158	0.251475	0.343326
23	Os01g0638000	UDP-glucuronosyl/UDP-glucosyltransferase family protein.	0.659972	0.980212	0.434307	0.197306
24	Os01g0647200	Non-protein coding transcript, unclassifiable transcript.	0.626247	0.482329	0.0886966	0.0712128
25	Os01g0652700	Protein of unknown function DUF538 family protein.	1.12574	0.662155	0.229948	0.25773
26	Os01g0695900	OSMYB4.	0.641739	1.07888	0.123232	0.204184
27	Os01g0698500	Non-protein coding transcript, uncharacterized transcript.	1.05474	1.07786	0.417743	0.412695
28	Os01g0723000	Elongation factor 2 (EF-2).	0.456268	0.386234	0.120003	0.11996
29	Os01g0806400	(No Hit)	1.08211	1.33026	0.34024	0.250321
30	Os01g0823600	Conserved hypothetical protein.	0.649521	1.07019	0.351269	0.375803
31	Os01g0840300	Homeobox domain containing protein.	0.718022	0.498539	0.315806	0.47289
32	Os01g0869400	UDP-glucuronosyl/UDP-glucosyltransferase family protein.	0.648361	1.0487	0.353292	0.172593
33	Os01g0885500	Conserved hypothetical protein.	0.715916	1.06795	0.479102	0.239505
34	Os01g0928400	Conserved hypothetical protein.	0.986936	1.06172	0.469355	0.465848
35	Os01g0949900	GST7 protein (EC 2.5.1.18).	1.59993	1.34307	0.14283	0.0992969
36	Os01g0973100	(No Hit)	0.65434	1.05994	0.395236	0.272363
37	Os01g0973200	Conserved hypothetical protein.	1.24903	0.844834	0.503989	0.468756
38	Os02g0120600	Ubiquitin-conjugating enzyme E2-17 kDa 9 (EC 6.3.2.19) (Ubiquitin- protein ligase 9) (Ubiquitin carrier protein 9) (UBCAT4B).	1.17389	0.985445	0.485761	0.485829
39	Os02g0139500	Cycloartenol synthase (EC 5.4.99.8).	1.02618	0.785341	0.381155	0.274014
40	Os02g0160900	(No Hit)	0.577308	0.519793	0.39078	0.328
41	Os02g0167600	(No Hit)	1.06425	1.02113	0.488418	0.470572
42	Os02g0171700	Conserved hypothetical protein.	1.42934	0.917809	0.379211	0.385567
43	Os02g0172800	Zinc-binding protein.	0.805465	1.23863	0.162632	0.31839
44	Os02g0216700	Non-protein coding transcript, unclassifiable transcript.	1.04725	1.38982	0.50919	0.404564
45	Os02g0326100	Non-protein coding transcript, uncharacterized transcript.	1.20374	1.19616	0.464946	0.489134
46	Os02g0484200	Transferase family protein.	0.642426	1.07614	0.465702	0.311077
47	Os02g0517900	Conserved hypothetical protein.	0.653776	1.16884	0.431206	0.449322
48	Os02g0554400	Hypothetical protein.	1.52784	0.471826	0.480321	0.40646
49	Os02g0555600	Amino acid-binding ACT domain containing protein.	0.681893	0.830697	0.46111	0.461621
50	Os02g0589700	Lecithin:cholesterol acyltransferase family protein.	0.821211	1.085	0.338946	0.322994
51	Os02g0623300	Conserved hypothetical protein.	0.602191	0.653047	0.442522	0.417673
52	Os02g0678200	SPX, N-terminal domain containing protein.	1.488	1.39172	0.421499	0.402083
53	Os02g0712800	Hypothetical protein.	0.762288	0.73335	0.343894	0.425871
54	Os02g0713900	3-hydroxy-3-methylglutaryl-coenzyme A reductase (EC 1.1.1.34) (HMG-CoA reductase) (Fragment).	0.807752	0.827872	0.42993	0.309058
55	Os02g0724100	Conserved hypothetical protein.	1.23352	1.44942	0.278983	0.454101
56	Os02g0758000	Low molecular weight heat shock protein precursor.	1.00606	1.03612	0.409513	0.431604
57	Os02g0769200	Peptidoglycan-binding LysM domain containing protein.	0.789798	0.858805	0.465257	0.386997
58	Os02g0770800	Nitrate reductase [NAD(P)H] (EC 1.7.1.2).	0.519116	0.484822	0.476717	0.380276
59	Os03g0120000	Hypothetical protein.	0.911223	1.067	0.205925	0.351511
60	Os03g0151500	Hypothetical protein.	1.06677	1.00742	0.0396941	0.0276095
61	Os03g0168500	Thioredoxin-related domain containing protein.	0.325437	0.232817	0.129509	0.0941526
62	Os03g0176700	Hypothetical protein.	1.63438	0.639034	0.447035	0.449311
63	Os03g0196200	(No Hit)	1.05439	1.28562	0.33913	0.457962
64	Os03g0226200	Non-symbiotic hemoglobin 2 (rHb2) (ORYsa GLB1b).	0.197722	0.198121	0.0999121	0.0993635
65	Os03g0233900	Non-symbiotic hemoglobin 1 (rHb1) (ORYsa GLB1a).	0.372725	0.294919	0.421169	0.410232
66	Os03g0234000	Non-symbiotic hemoglobin 3 (rHb3) (ORYsa GLB1c).	0.418572	0.395751	0.353565	0.41698
67	Os03g0250400	Plant lipid transfer/seed storage/trypsin-alpha amylase inhibitor domain containing protein.	0.653021	1.07155	0.472236	0.337622
68	Os03g0259100	Basic blue protein (Cusacyanin) (Plantacyanin) (CBP).	0.661336	0.470437	0.245157	0.310494
69	Os03g0267100	Conserved hypothetical protein.	0.654376	1.06041	0.189049	0.0749163
70	Os03g0267300	Fructose-1,6-bisphosphatase, chloroplast precursor (EC 3.1.3.11) (D- fructose-1,6-bisphosphate 1-phosphohydrolase) (FBPase).	0.495916	1.0727	0.0959139	0.0913881
71	Os03g0283200	IN2-1 protein.	0.245589	0.276611	0.358064	0.413163
72	Os03g0338000	Alanine:glyoxylate aminotransferase-like protein (Fragment).	0.602388	0.713132	0.508826	0.503643
73	Os03g0363600	Sugar transporter-like protein.	0.850109	0.967164	0.487834	0.443447
74	Os03g0431600	Conserved hypothetical protein.	0.440552	0.461391	0.188152	0.176964
75	Os03g0569900	RNA Binding Protein 45.	0.713789	1.10452	0.39443	0.37713
76	Os03g0587100	Conserved hypothetical protein.	1.24301	1.07755	0.504831	0.509318
77	Os03g0687800	Ribosome-inactivating protein family protein.	0.652979	1.78611	0.363085	0.293753
78	Os03g0699000	Oleosin family protein.	3.00844	0.473769	0.502398	0.441077
79	Os03g0725200	Hypothetical protein.	0.255345	0.204719	0.375061	0.284875
80	Os03g0797100	(No Hit)	1.32585	0.811733	0.240254	0.457836
81	Os03g0839800	Conserved hypothetical protein.	0.906794	0.959389	0.351552	0.437213
82	Os03g0841600	UDP-glucuronosyl/UDP-glucosyltransferase family protein.	1.25932	1.19261	0.107911	0.0889104
83	Os03g0861400	Heavy metal transport/detoxification protein domain containing protein.	1.46572	1.15342	0.368764	0.186451
84	Os04g0103800	Conserved hypothetical protein.	0.021779	0.0161156	0.0207206	0.0162725
85	Os04g0109200	Conserved hypothetical protein.	0.0983057	0.0486881	0.10529	0.0979487
86	Os04g0116800	Naringenin-chalcone synthase family protein.	0.628308	1.36738	0.288806	0.280842
87	Os04g0258100	(No Hit)	0.631883	1.07393	0.446996	0.23241
88	Os04g0282400	Conserved hypothetical protein.	1.66875	4.24178	0.392228	0.417874
89	Os04g0339400	Aldo/keto reductase family protein.	1.31633	1.35651	0.0307689	0.0248199
90	Os04g0340400	Hypothetical protein.	0.653766	1.06533	0.499079	0.509294
91	Os04g0387300	Conserved hypothetical protein.	0.349754	0.285115	0.376792	0.336667
92	Os04g0392900	Hypothetical protein.	0.91671	0.893497	0.40635	0.43888
93	Os04g0446700	Conserved hypothetical protein.	2.13153	0.572965	0.339549	0.435171
94	Os04g0453400	Sugar transporter family protein.	1.11957	1.07777	0.442503	0.249838
95	Os04g0493600	Chitin-binding, type 1 domain containing protein.	0.653435	1.03798	0.449944	0.465643
96	Os04g0498600	S-adenosylmethionine decarboxylase proenzyme (EC 4.1.1.50) (AdoMetDC) (SamDC) [Contains: S-adenosylmethionine decarboxylase alpha chain; S- adenosylmethionine decarboxylase beta chain].	1.49959	1.08396	0.327516	0.352906
97	Os04g0578600	Ferric reductase-like transmembrane component family protein.	0.638345	1.07562	0.200508	0.211905
98	Os04g0581800	Heavy metal transport/detoxification protein domain containing protein.	1.00603	1.00412	0.404984	0.324954
99	Os04g0634400	S-locus glycoprotein family protein.	1.29735	1.28519	0.386689	0.273031
100	Os05g0104000	Actin-binding FH2 domain containing protein.	1.19748	0.760461	0.4553	0.404082
101	Os05g0112900	TPR-like domain containing protein.	0.646842	1.06835	0.402406	0.454604
102	Os05g0128100	Hypothetical protein.	0.953285	1.06071	0.382628	0.365398
103	Os05g0177500	UDP-glucuronosyl/UDP-glucosyltransferase family protein.	0.640955	1.04951	0.438861	0.421421
104	Os05g0197300	IQ calmodulin-binding region domain containing protein.	1.05985	1.20472	0.37509	0.455104
105	Os05g0210700	(No Hit)	0.651175	1.06684	0.501666	0.425219
106	Os05g0226900	Conserved hypothetical protein.	0.935394	0.876013	0.497614	0.432562
107	Os05g0276500	Expansin Os-EXPA3.	1.04136	1.08351	0.276769	0.149324
108	Os05g0304900	Glycoside hydrolase, family 10 protein.	1.4672	1.41535	0.274648	0.368716
109	Os05g0317900	Resistance protein candidate (Fragment).	0.647367	1.06254	0.328392	0.368874
110	Os05g0326600	Hypothetical protein.	1.07348	0.798352	0.269811	0.210792
111	Os05g0331200	External rotenone-insensitive NADPH dehydrogenase.	1.26423	1.65921	0.37645	0.426337
112	Os05g0382000	Arf GTPase activating protein family protein.	1.02136	0.813198	0.49775	0.340018
113	Os05g0404500	Hypothetical protein.	0.921581	1.06028	0.332631	0.342931
114	Os05g0415700	Glycoside hydrolase, family 20 protein.	0.848851	0.864021	0.273867	0.461629
115	Os05g0499300	Peroxidase precursor (EC 1.11.1.7).	1.17552	1.02827	0.471859	0.413747
116	Os05g0493800	MtN21 nodulin protein-like.	0.716121	0.607057	0.403505	0.383611
117	Os05g0521300	Kinesin 4 (Kinesin-like protein D).	0.649093	1.07101	0.376477	0.423293
118	Os05g0531700	Hypothetical protein.	0.648545	1.08795	0.337968	0.409183
119	Os05g0553300	Conserved hypothetical protein.	1.18594	1.41326	0.400342	0.509973
120	Os05g0553800	Anti-silencing protein-like (Anti-silencing function 1b) (Anti- silencing factor 1-like protein).	0.762348	0.806196	0.415328	0.382212
121	Os05g0574100	Lipase, class 3 family protein.	0.607042	0.734801	0.381264	0.389182
122	Os06g0108500	(No Hit)	0.884215	0.717691	0.438262	0.33159
123	Os06g0142500	Calycin family protein.	1.17694	0.599675	0.454472	0.454389
124	Os06g0160700	Starch synthase I, chloroplast precursor (EC 2.4.1.21) (Soluble starch synthase 1) (SSS 1).	0.922426	0.947009	0.444927	0.377044
125	Os06g0181900	Hypothetical protein.	0.649025	0.449408	0.44877	0.244523
126	Os06g0220300	Phi-1 protein.	1.04113	0.910775	0.398247	0.322369
127	Os06g0273500	Protein of unknown function DUF231 domain containing protein.	0.846036	0.848727	0.459149	0.3706
128	Os06g0334700	Hypothetical protein.	2.88791	1.27704	0.181807	0.31476
129	Os06g0351500	Lipolytic enzyme, G-D-S-L family protein.	0.662438	1.05647	0.25879	0.295565
130	Os06g0367100	Glycoside hydrolase, family 13, N-terminal domain containing protein.	0.790149	0.81595	0.406693	0.433441
131	Os06g0574900	Hypothetical protein.	1.14193	1.05926	0.400552	0.499296
132	Os06g0583500	Zn-finger, CCHC type domain containing protein.	0.202398	0.311704	0.124258	0.136421
133	Os06g0587500	Protein kinase domain containing protein.	1.59119	0.574764	0.404582	0.468343
134	Os06g0632800	Hypothetical protein.	0.636461	2.09687	0.487623	0.440722
135	Os07g0178700	Early light-inducible protein.	1.7082	0.619186	0.48491	0.346511
136	Os07g0178800	Early light-inducible protein.	2.22978	0.344939	0.417237	0.325455
137	Os07g0287400	Plant lipid transfer/seed storage/trypsin-alpha amylase inhibitor domain containing protein.	0.99091	0.980269	0.335554	0.26978
138	Os07g0412100	Granule-bound starch synthase I, chloroplast precursor (EC 2.4.1.21) (GBSS I).	0.632033	1.07302	0.394152	0.483466
139	Os07g0494700	Hypothetical protein.	0.651235	1.06776	0.350939	0.485076
140	Os07g0535200	Cyclin-like F-box domain containing protein.	0.8794	0.823926	0.324925	0.420183
141	Os07g0557200	Delayed-early response protein/equilibrative nucleoside transporter family protein.	0.698324	0.761632	0.487337	0.438474
142	Os07g0587000	Conserved hypothetical protein.	1.1832	1.15003	0.486693	0.487869
143	Os07g0638400	Peroxiredoxin (Rehydrin homolog) (B15C).	1.09452	0.979637	0.36503	0.358213
144	Os07g0645300	Protein of unknown function DUF679 family protein.	1.42559	1.69207	0.230745	0.272706
145	Os07g0655800	Conserved hypothetical protein.	0.43434	1.04187	0.107294	0.285061
146	Os07g0670800	(No Hit)	0.638454	0.852072	0.381972	0.305761
147	Os07g0684000	Ricin B-related lectin domain containing protein.	0.518942	0.5263	0.485993	0.488793
148	Os08g0109300	Adenylate kinase, chloroplast (EC 2.7.4.3) (ATP-AMP transphosphorylase).	1.07505	1.08396	0.461997	0.494736
149	Os08g0150600	Conserved hypothetical protein.	0.82345	0.878991	0.399461	0.429947
150	Os08g0155900	(No Hit)	0.68002	0.609836	0.099701	0.0825638
151	Os08g0156100	Conserved hypothetical protein.	0.68681	0.343334	0.0286568	0.0589026
152	Os08g0234400	(No Hit)	1.1606	0.967085	0.487066	0.460577
153	Os08g0273000	Hypothetical protein.	0.683378	0.563724	0.487812	0.19469
154	Os08g0285200	WD40-like domain containing protein.	1.42755	1.07268	0.458326	0.39875
155	Os08g0290700	O-methyltransferase, family 2 domain containing protein.	0.312862	0.385699	0.114888	0.124845
156	Os08g0360200	Conserved hypothetical protein.	0.770896	0.41026	0.327266	0.476261
157	Os08g0374000	Bet v I allergen family protein.	1.20991	1.17713	0.464373	0.474685
158	Os08g0397800	Conserved hypothetical protein.	0.536116	0.63314	0.468092	0.475966
159	Os08g0499300	WRKY transcription factor 30.	0.614772	0.752089	0.409539	0.446824
160	Os08g0502400	Beta-Ig-H3/fasciclin domain containing protein.	1.08844	1.03994	0.477921	0.415816
161	Os09g0240600	(No Hit)	0.852531	0.876435	0.233202	0.197293
162	Os09g0246300	Non-protein coding transcript, uncharacterized transcript.	1.47084	1.73539	0.404587	0.451859
163	Os09g0256700	Conserved hypothetical protein.	0.350014	0.369814	0.427041	0.489269
164	Os09g0261900	Hypothetical protein.	0.810504	1.14961	0.345848	0.353794
165	Os09g0323700	Haem peroxidase, plant/fungal/bacterial family protein.	1.53385	1.38496	0.302151	0.26708
166	Os09g0367700	GST6 protein (EC 2.5.1.18).	0.341333	0.629325	0.44962	0.333066
167	Os09g0369500	Conserved hypothetical protein.	0.820924	0.825948	0.498622	0.451561
168	Os09g0397800	Non-protein coding transcript, uncharacterized transcript.	0.733073	0.675631	0.329946	0.38151
169	Os09g0449700	Non-protein coding transcript, unclassifiable transcript.	0.646119	1.09366	0.455091	0.239953
170	Os09g0490200	EIL3.	2.35016	0.709319	0.364827	0.438154
171	Os09g0492900	Conserved hypothetical protein.	0.909722	1.07061	0.093752	0.107937
172	Os09g0493000	Conserved hypothetical protein.	0.758776	0.610855	0.172345	0.18406
173	Os09g0548200	Peptidoglycan-binding LysM domain containing protein.	0.978891	0.952368	0.33341	0.501086
174	Os10g0108700	Transferase family protein.	0.0595999	0.39305	0.41542	0.439679
175	Os10g0146300	Hypothetical protein.	1.02108	0.868095	0.459844	0.464596
176	Os10g0149000	Protein of unknown function DUF1210 family protein.	0.640381	1.04863	0.183632	0.10598
177	Os10g0149100	(No Hit)	0.661346	1.05734	0.188055	0.157316
178	Os10g0149200	(No Hit)	1.02046	1.20779	0.366549	0.231392
179	Os10g0149400	Protein of unknown function DUF1210 family protein.	0.651425	1.03352	0.234501	0.166413
180	Os10g0150000	Protein of unknown function DUF1210 family protein.	0.717031	0.608804	0.268063	0.141529
181	Os10g0150700	Protein of unknown function DUF1210 family protein.	0.816423	1.06392	0.472714	0.470894
182	Os10g0155100	Curculin-like (mannose-binding) lectin domain containing protein.	1.04327	1.28293	0.365402	0.308405
183	Os10g0190000	Ubiquitin-conjugating enzyme E2 M (EC 6.3.2.19) (Ubiquitin-protein ligase M) (Ubiquitin carrier protein M) (Nedd8-conjugating enzyme Ubc12).	0.577664	1.06016	0.37328	0.498653
184	Os10g0204400	Phosphoenolpyruvate carboxykinase.	0.298028	0.248215	0.238097	0.221206
185	Os10g0213100	Protein of unknown function DUF1409 domain containing protein.	2.15016	2.22976	0.308149	0.292956
186	Os10g0349900	Plant lipid transfer/seed storage/trypsin-alpha amylase inhibitor domain containing protein.	1.12178	1.04988	0.387808	0.320073
187	Os10g0508700	Plant invertase/pectin methylesterase inhibitor domain containing protein.	1.00527	0.385742	0.37972	0.248367
188	Os10g0527400	Glutathione S-transferase TSI-1 (EC 2.5.1.18) (Glutathione S- transferase 1).	0.803488	0.726319	0.0627466	0.054275
189	Os10g0528300	Tau class GST protein 4.	1.35131	1.15795	0.402347	0.304829
190	Os10g0529500	Glutathione S-transferase, N-terminal domain containing protein.	0.961403	0.932436	0.311094	0.297376
191	Os10g0533500	Beta-ring hydroxylase (Fragment).	1.20965	0.901233	0.30903	0.381912
192	Os10g0540800	Hypothetical protein.	0.837943	0.829011	0.389971	0.425193
193	Os10g0552600	Plant lipid transfer/seed storage/trypsin-alpha amylase inhibitor domain containing protein.	0.607762	0.509407	0.416497	0.241334
194	Os11g0122900	(No Hit)	0.664241	1.0533	0.407357	0.433705
195	Os11g0197600	Transcriptional factor B3 family protein.	1.05411	1.25324	0.432097	0.372144
196	Os11g0241700	Protein of unknown function DUF538 family protein.	0.296446	0.250756	0.377399	0.426612
197	Os11g0264300	Plant regulator RWP-RK domain containing protein.	0.891767	0.679385	0.344351	0.330401
198	Os11g0275200	Endo-1,3;1,4-beta-D-glucanase precursor (EC 3.2.1.-).	0.934587	0.899515	0.464103	0.457774
199	Os11g0461000	Peptidase S10, serine carboxypeptidase family protein.	0.278422	1.22327	0.171162	0.183343
200	Os11g0470200	Protein kinase domain containing protein.	1.25098	1.16868	0.227313	0.201768
201	Os11g0527000	(No Hit)	3.99213	3.13432	0.447609	0.282112
202	Os11g0557700	SAM (and some other nucleotide) binding motif domain containing protein.	1.21555	2.76069	0.43007	0.39772
203	Os11g0598000	Cyclin-like F-box domain containing protein.	0.643851	1.05797	0.486721	0.346561
204	Os11g0708100	Laccase (EC 1.10.3.2) (Fragment).	0.248437	0.266207	0.393419	0.393524
205	Os12g0199000	Beta-glucosidase aggregating factor.	0.647483	1.0689	0.393776	0.296521
206	Os12g0290200	Hypothetical protein.	0.649705	1.07169	0.228395	0.292845
207	Os12g0498900	Hypothetical protein.	1.07059	1.08948	0.312839	0.305351
208	Os12g0538700	AT.I.24-1 protein (Fragment).	0.450802	0.347247	0.464588	0.498884
209	Os12g0540100	(No Hit)	0.658607	1.06082	0.404901	0.211786
210	Os12g0570500	Hypothetical protein.	0.56009	1.03546	0.217905	0.495461
	Numbers shown in yellow with yellow background are significantly downregulated
