# Supplementary material for: Knocking down mitochondrial iron transporter (MIT) reprograms primary and secondary metabolism in rice plants
Source: J Exp Bot. 2015 Dec 17;67(5):1357–68. doi: 10.1093/jxb/erv531 (PMC4762380; doi:10.1093/jxb/erv531)
Supplement: Supplementary Data [file supp_erv531_supplementary_table_S5.xlsx]

## Sheet: Results
	WILD TYPE rice plant										mit-2 mutant rice plant
	biological replications					biological replications					biological replications					biological replications
	I	II	III	IV	V	I	II	III	IV	V	I	II	III	IV	V	I	II	III	IV	V		Average					StDev					SEM					t-test			x-fold change
Metabolite	WT root	WT root	WT root	WT root	WT root	WT shoot	WT shoot	WT shoot	WT shoot	WT shoot	mit root	mit root	mit root	mit root	mit root	mit shoot	mit shoot	mit shoot	mit shoot	mit shoot		WT root	WT shoot	mit root	mit shoot		WT root	WT shoot	mit root	mit shoot		WT root	WT shoot	mit root	mit shoot		mit root / WT root	mit shoot / WT shoot		mit root / WT root	mit shoot / WT shoot
Alanine	2.99568	0.987301	4.96526	3.49385	4.87415	22.8827	16.8628	19.4823	25.02	45.7954	0.594565	1.12405	0.965295	0.934681	1.94798	11.0876	12.4009	21.3324	21.3911	70.779		3.46325	26.0086	1.11331	27.3982		1.62762	11.4946	0.504901	24.7271		0.727893	5.14055	0.225799	11.0583		0.000248211	0.912085		0.321465	1.05343
Alanineamide	2.21057	1.30699	2.29659	2.00164	1.32393	13.8745	9.71731	9.32566	7.26556	5.71077	2.43933	1.32736	1.7269	1.43067	1.38608	9.80856	23.4487	7.14803	5.40166	6.71574		1.82794	9.17875	1.66207	10.5045		0.480007	3.08417	0.461001	7.41108		0.214666	1.37928	0.206166	3.31434		0.0458422	0.721479		0.909257	1.14444
Arabinose	0.288514	0.224178	0.239638	0.180752	0.270562	6.2824	4.27287	4.54692	4.86596	11.0962	0.334467	0.209566	0.214819	0.203827	0.21425	3.72905	8.09241	9.70352	7.82392	11.4314		0.240729	6.21286	0.235386	8.15606		0.0419695	2.83746	0.0555638	2.8651		0.0187693	1.26895	0.0248489	1.28131		0.0850947	0.312647		0.977806	1.31277
Arabitol	0.0602354	0.0651527	0.0954581	0.0493118	0.065695	2.34015	3.13213	3.8952	2.72723	8.31697	0.0497076	0.058606	0.148045	0.0699817	0.0763645	2.43976	5.70663	5.9299	4.07692	5.52097		0.0671706	4.08234	0.080541	4.73484		0.0171279	2.43627	0.0391075	1.47401		0.00765984	1.08953	0.0174894	0.659195		0.0562488	0.622217		1.19905	1.15983
Arginine	3.30097	1.71186	4.22993	2.54095	4.72615	13.9812	10.8749	14.6612	9.68826	24.3398	1.63091	1.62533	1.2731	1.31398	1.48003	12.4494	25.3615	23.05	15.4072	27.3458		3.30197	14.7091	1.46467	20.7228		1.22444	5.77046	0.168143	6.47111		0.547586	2.58063	0.0751958	2.89397		0.326014	0.159513		0.443575	1.40884
Aspartic acid	0.30768	0.203992	0.439215	0.264096	0.108494	2.43095	2.20745	1.12444	2.97742	3.38774	0.15471	0.20759	0.186997	0.149215	0.221281	0.634519	2.05238	1.15712	1.47232	1.07175		0.264695	2.4256	0.183959	1.27762		0.122871	0.86181	0.0317147	0.526461		0.0549495	0.385413	0.0141832	0.235441		0.0113728	0.0346123		0.694982	0.526723
beta-Galactopyranosyl-1,3-arabinose, D-	0.0001	0.0001	0.0001	0.0001	0.0001	0.182214	0.141416	0.593704	0.198399	0.19619	0.0001	0.0001	0.0001	0.0001	0.0001	0.442398	0.487746	0.432117	0.330799	0.307216		0.0001	0.262385	0.0001	0.400055		0	0.186621	0	0.0773401		0	0.0834593	0	0.0345875		0.467734	0.166045		1	1.52469
Butanoic acid, 2-amino-	0.0001	0.0001	0.0492629	0.0001	0.0001	0.0685093	0.0988525	0.16584	0.156329	0.394313	0.0001	0.0001	0.0001	0.0001	0.0001	0.0929451	0.223657	0.32934	0.289889	0.298293		0.00993257	0.176769	0.0001	0.246825		0.0219863	0.128115	0	0.0942444		0.00983257	0.0572947	0	0.0421474		0.0875768	0.3535		0.0100679	1.39632
Citric acid	37.2561	15.7229	25.8932	24.0248	84.7358	578.756	392.128	345.005	917.047	658.626	18.017	9.21419	5.43401	11.6176	13.6565	300.154	471.44	599.821	501.388	266.264		37.5266	578.312	11.5879	427.813		27.4855	229.286	4.72011	140.8		12.2919	102.54	2.1109	62.9676		0.00351619	0.246377		0.308791	0.739762
Diethanolamine	0.0792301	0.0508749	0.12433	0.0812603	0.0908357	2.15998	1.19379	0.879019	1.18099	1.0908	0.150664	0.0510333	0.0701421	0.0644608	0.0767551	1.08021	1.8544	1.02827	0.813141	1.48573		0.0853062	1.30092	0.0826111	1.25235		0.0264208	0.496488	0.0392033	0.415234		0.0118158	0.222036	0.0175322	0.185698		0.11378	0.87091		0.968407	0.962666
Diethylenglycol	0.203979	0.209572	0.18063	0.260276	0.208009	0.512081	0.433193	0.666596	0.390743	0.921674	0.177637	0.237058	0.172353	0.182042	0.22382	0.531535	1.06983	0.940177	1.04914	2.01348		0.212493	0.584858	0.198582	1.12083		0.0291529	0.2157	0.0296546	0.544166		0.0130376	0.0964639	0.0132619	0.243358		0.0602782	0.074806		0.934534	1.91642
Ethanolamine	121.451	118.581	118.638	95.2522	58.4741	78.9615	138.981	230.603	101.441	132.523	163.684	138.629	137.846	122.493	124.063	167.988	243.528	239.802	229.98	314.744		102.479	136.502	137.343	239.208		26.7813	57.9164	16.5275	52.1589		11.977	25.901	7.39134	23.3261		0.974254	0.0185229		1.34021	1.75242
Fructose	116.534	76.8094	123.517	83.9236	294.745	35.3221	47.6268	30.33	25.2358	344.284	42	77.9886	84.8706	72.1032	67.58	31.7694	44.1838	55.2327	51.1432	52.6562		139.106	96.5598	68.9085	46.9971		89.3057	138.731	16.3804	9.44511		39.9387	62.0425	7.32555	4.22398		0.00629088	0.448453		0.495367	0.486715
Fructose-1-phosphate	0.0001	0.0001	0.0001	0.0001	0.0001	0.103275	0.194775	0.355619	0.163819	0.19168	0.0001	0.0001	0.0001	0.0001	0.0001	0.236257	0.460471	0.391361	0.380947	0.201093		0.0001	0.201833	0.0001	0.334026		0	0.0934902	0	0.110348		0	0.0418101	0	0.0493493		0.0824712	0.0752285		1	1.65496
Fucose	0.724536	0.581451	0.668748	0.703388	0.249012	2.62523	4.93831	8.3345	2.73918	10.602	1.35964	0.7306	0.764827	0.75428	0.538653	5.38926	9.1109	9.04914	8.07466	6.11692		0.585427	5.84784	0.8296	7.54818		0.195831	3.52355	0.310347	1.70892		0.0875783	1.57578	0.138791	0.764252		0.0330545	0.360043		1.41708	1.29076
Fumaric acid	1.03136	0.974829	1.08469	0.869034	0.598139	6.20898	4.62587	29.2364	6.46686	14.0239	0.910343	1.05112	1.0555	0.974521	0.669508	20.6073	63.9024	83.1872	66.2557	169.596		0.911609	12.1124	0.932199	80.7098		0.192593	10.2428	0.158604	54.7966		0.0861304	4.5807	0.07093	24.5058		0.0906392	0.024998		1.02259	6.6634
Galactaric acid	0.133476	0.145896	0.146165	0.106784	0.108344	0.0001	0.0001	0.0001	0.0001	0.0001	0.212702	0.145363	0.092693	0.105793	0.156635	0.0001	0.0001	0.0001	0.0001	0.0001		0.128133	0.0001	0.142637	0.0001		0.0194716	0	0.0473403	0		0.00870795	0	0.0211712	0		0.340942			1.1132	1
Galactinol	0.254803	0.162471	0.297201	0.216694	0.184066	2.75182	0.815186	4.17987	1.92216	2.41726	0.197867	0.163801	0.128716	0.155034	0.10859	2.51142	4.32618	4.03891	4.77613	2.06766		0.223047	2.41726	0.150802	3.54406		0.0541677	1.22785	0.0341748	1.1854		0.0242245	0.549112	0.0152834	0.530127		0.994451	0.178105		0.676097	1.46615
Galactosamine, N-acetyl-	0.311787	0.380905	0.361441	0.164604	0.239585	2.77227	3.07013	2.9062	2.45505	4.92762	0.306916	0.351801	0.35115	0.252919	0.216789	2.23328	3.05708	3.12405	3.03218	1.67089		0.291664	3.22626	0.295915	2.62349		0.0895744	0.977538	0.0600097	0.645233		0.0400589	0.437168	0.0268371	0.288557		0.0754818	0.28308		1.01457	0.81317
Galactose	0.947681	0.669251	0.781349	0.569864	1.9276	2.24669	3.58028	6.6899	1.92806	4.82099	0.737908	0.604827	0.723093	0.579102	0.802315	6.24601	11.4752	9.1342	10.1351	6.29507		0.979149	3.85319	0.689449	8.65712		0.548459	1.95863	0.0942818	2.33165		0.245278	0.875928	0.0421641	1.04274		0.0247754	0.00775951		0.704131	2.24674
Glucoheptonic acid-1,4-lactone	0.29399	0.294746	0.249923	0.221209	0.17374	3.57802	3.65939	3.17253	3.36514	7.05672	0.270887	0.268501	0.283497	0.279778	0.243937	2.43855	3.47808	3.40352	3.44524	2.36786		0.246722	4.16636	0.26932	3.02665		0.0513033	1.62688	0.0154741	0.570284		0.0229435	0.727564	0.00692021	0.255039		0.0697823	0.177589		1.09159	0.726449
Glucose	90.7715	75.7237	72.6151	46.14	76.9156	94.1956	119.686	84.2445	72.6953	651.304	48.7959	72.3046	93.1074	65.8417	53.3409	164.674	264.22	207.828	285.547	182.54		72.4332	204.425	66.6781	220.962		16.2679	250.414	17.5251	52.1045		7.27521	111.989	7.83747	23.3018		0.0445923	0.888627		0.920546	1.08089
Glucose-6-phosphate	0.115508	0.317722	0.100511	0.122759	0.0553693	0.871601	1.92539	0.996552	0.9316	0.882694	0.295934	0.254837	0.418656	0.32305	0.183783	0.845852	1.76166	2.87799	2.5483	2.6703		0.142374	1.12157	0.295252	2.14082		0.101459	0.452048	0.0866898	0.838229		0.0453739	0.202162	0.0387689	0.374868		0.472928	0.043641		2.07378	1.90878
Glutamic acid	51.0285	50.5918	58.4618	45.3054	17.6232	228.903	223.7	304.951	214.371	341.438	38.4007	56.0781	51.8019	54.5428	48.9867	194.548	256.785	140.105	131.982	277.578		44.6021	262.673	49.962	200.2		15.7926	56.9732	7.00696	66.1178		7.06266	25.4792	3.13361	29.5688		0.158021	0.148142		1.12017	0.762164
Glutamine	0.0001	0.0001	0.0001	0.0001	0.0001	0.163319	0.00940718	0.587234	0.0356959	0.0209398	0.0001	0.0001	0.0001	0.0001	0.0001	0.365895	1.29221	1.50722	1.08741	8.53131		0.0001	0.163319	0.0001	2.55681		0	0.244925	0	3.3673		0	0.109534	0	1.5059		0.0700885	0.151577		1	15.6553
Glutaric acid, 2-oxo-	0.42815	0.669579	0.432719	0.240655	0.0748234	8.91418	10.8844	5.52686	7.80115	8.81728	0.564702	0.617339	0.734222	0.649532	0.257803	4.12541	21.6171	13.9662	13.5738	25.8814		0.369186	8.38878	0.564719	15.8328		0.22412	1.95088	0.182271	8.36783		0.100229	0.872461	0.0815139	3.74221		0.0716327	0.0887229		1.52964	1.88738
Glyceric acid	1.14362	1.31503	1.3301	0.649041	0.282533	77.0656	56.0699	9.61701	69.9199	383.568	2.76995	1.35666	1.40548	1.00675	0.813838	7.76913	53.242	85.6194	66.3602	139.56		0.944064	119.248	1.47054	70.5102		0.461282	150.073	0.766814	48.0835		0.206291	67.1148	0.34293	21.5036		0.188503	0.508784		1.55766	0.591291
Glycine	6.72189	2.60873	12.603	6.96113	11.9195	18.8752	25.6414	6.67976	33.9236	79.5381	2.43317	2.39165	2.52204	1.94889	10.2555	4.18599	19.1103	21.1942	18.4909	62.6243		8.16285	32.9316	3.91025	25.1212		4.12905	27.8973	3.55402	22.0243		1.84657	12.4761	1.5894	9.84957		0.0064898	0.636366		0.47903	0.762828
Guanidine	0.965306	0.77855	0.840356	0.424012	0.80106	1.46957	4.56588	2.85379	3.46155	12.1638	0.415579	0.578652	0.19139	0.0638639	0.455453	1.39366	3.40588	17.5758	14.5312	15.1954		0.761857	4.90291	0.340987	10.4204		0.202181	4.21005	0.208763	7.44286		0.090418	1.88279	0.0933615	3.32855		0.000233831	0.187063		0.447574	2.12535
Homoserine	0.114206	0.0838615	0.186946	0.112688	0.073327	0.371764	0.17303	0.340307	0.371939	0.601778	0.0473536	0.0503748	0.047884	0.0317827	0.0593729	0.973455	0.482933	0.767533	0.637844	2.00551		0.114206	0.371764	0.0473536	0.973455		0.0443997	0.1528	0.00995395	0.604316		0.0198561	0.0683342	0.00445154	0.270258		0.00084753	0.0629432		0.414635	2.61848
Inositol, myo	0.076321	0.0607217	0.0759695	0.0524372	0.0477374	3.65492	3.02819	5.35692	3.79588	6.32189	0.0603042	0.0658495	0.0576951	0.0513299	0.0587947	3.84709	4.92495	6.50276	4.91998	5.06843		0.0626373	4.43156	0.0587947	5.05264		0.0131787	1.36073	0.0052197	0.947411		0.00589368	0.608538	0.00233432	0.423695		0.0422881	0.426572		0.938652	1.14015
Isocaproic acid, 2-oxo-	0.0001	0.0001	0.0001	0.0001	0.0001	0.0828246	0.0703226	0.269169	0.186447	0.737082	0.0001	0.0001	0.0001	0.0001	0.0001	0.237555	0.0773334	0.228842	0.220826	0.423219		0.0001	0.269169	0.0001	0.237555		0	0.273884	0	0.122982		0	0.122485	0	0.0549991		0.151652	0.81977		1	0.88255
Isoleucine	3.38482	2.51453	5.13651	3.05577	6.13447	5.10506	5.95691	17.7535	7.24086	20.022	7.91469	2.34984	2.31132	2.12079	2.38917	12.9787	10.1602	12.5899	9.70996	21.4688		4.04522	11.2157	3.41716	13.3815		1.52595	7.09029	2.5163	4.74475		0.682424	3.17087	1.12533	2.12192		0.0806909	0.585837		0.84474	1.19311
Leucine	0.162225	0.122512	0.0636989	0.0909838	0.173141	0.827224	0.469125	0.914818	0.195053	0.0586315	0.561619	0.0365464	0.046859	0.0804267	0.146284	0.723137	1.52902	0.559448	0.303086	0.494287		0.122512	0.49297	0.174347	0.721795		0.0463505	0.376714	0.220698	0.47567		0.0207286	0.168472	0.0986991	0.212726		0.130994	0.423577		1.4231	1.46418
Leucine, cyclo-	0.901991	0.413564	2.01996	0.863998	1.07476	1.26814	0.513077	1.85422	2.96388	14.6199	0.329457	0.383079	0.409723	0.38378	0.193353	1.31456	1.62432	2.657	2.87536	5.20674		1.05485	4.24383	0.339879	2.7356		0.592214	5.86907	0.0869633	1.53188		0.264846	2.62473	0.0388911	0.685075		0.00229175	0.593416		0.322204	0.644605
Lysine	1.63577	1.09118	1.55602	1.24686	1.90336	1.98595	2.05385	0.648697	1.78958	4.75012	0.621923	1.04223	1.13838	1.03868	1.11832	0.816082	1.36633	2.78534	1.62342	2.31878		1.48664	2.24564	0.991908	1.78199		0.321942	1.5112	0.211568	0.778743		0.143977	0.675827	0.0946159	0.348264		0.0207775	0.558891		0.667215	0.793535
Lyxonic acid-1,4-lactone	0.569498	0.497097	0.614793	0.36463	0.419909	29.3492	20.6551	20.906	23.9778	45.9381	0.296897	0.457654	0.424367	0.384377	0.362878	16.4649	35.4684	41.6333	35.0715	54.283		0.493185	28.1652	0.385235	36.5842		0.103106	10.5346	0.0614002	13.6662		0.0461104	4.71121	0.027459	6.1117		0.0119999	0.307037		0.781115	1.29892
Malic acid	29.6171	18.0905	51.7864	23.8779	23.3732	135.277	58.5489	25.1295	175.007	272.226	14.0066	20.7926	15.3868	15.4689	20.8531	23.5441	90.9965	174.901	152.066	204.589		29.349	133.238	17.3016	129.219		13.19	97.8933	3.26662	72.3145		5.89875	43.7792	1.46087	32.34		0.689755	0.94296		0.589513	0.96984
Malonic acid	0.041583	0.0001	0.0001	0.0001	0.0001	0.583249	0.3109	0.000431314	0.333375	0.315064	0.0001	0.0001	0.0001	0.0001	0.0001	0.176544	0.215314	0.293141	0.207189	0.647577		0.00839659	0.308604	0.0001	0.307953		0.0185517	0.206798	0	0.194658		0.00829659	0.0924827	0	0.0870538		0.094106	0.996037		0.0119096	0.997891
Mannosamine, N-acetyl-	0.182246	0.161651	0.150315	0.145331	0.187059	0.334366	0.883042	0.295235	0.286364	0.363709	0.197482	0.162813	0.140138	0.137128	0.147065	0.254084	0.64145	0.448571	0.656759	0.357251		0.16532	0.432543	0.156925	0.471623		0.0186899	0.253746	0.0247511	0.176105		0.00835837	0.113479	0.011069	0.0787566		0.0626272	0.784419		0.949219	1.09035
Mannose	1.67376	1.6815	1.3458	0.9654	1.69969	0.800843	1.40753	19.655	0.576712	2.41968	1.76327	1.73382	1.83145	1.49722	1.44468	11.5768	29.5311	22.6964	19.2363	27.2479		1.47323	4.97195	1.65409	22.0577		0.319766	8.23904	0.171899	7.08887		0.143004	3.68461	0.0768758	3.17024		0.141093	0.00790294		1.12276	4.43643
Melezitose	0.0001	0.0001	0.0001	0.0001	0.0001	0.124135	0.0990067	0.205521	0.138003	0.141666	0.0001	0.0001	0.0001	0.0001	0.0001	0.113023	0.260559	0.247069	0.231163	0.1654		0.0001	0.141666	0.0001	0.203443		0	0.0394274	0	0.0623638		0	0.0176325	0	0.02789		0.0610016	0.0980719		1	1.43607
Octopamine	1.09707	1.64424	1.24348	1.22099	0.886059	0.127202	0.299025	0.356481	0.527152	0.372729	1.5261	1.52507	1.75868	1.83892	1.28687	0.116138	0.197665	0.240487	0.32684	0.280128		1.21837	0.336518	1.58713	0.232252		0.277106	0.144283	0.218266	0.0806001		0.123925	0.0645252	0.0976115	0.0360454		0.304826	0.196011		1.30267	0.690161
Ornithine	0.0001	0.0001	0.0001	0.0001	0.0001	0.258699	0.232404	0.806342	0.253377	0.658155	0.0001	0.0001	0.0339728	0.0001	0.0001	0.760696	1.97922	2.20666	1.25039	3.56135		0.0001	0.441795	0.00687456	1.95166		0	0.270452	0.0151484	1.06853		0	0.12095	0.00677456	0.477863		0.230024	0.0155109		68.7456	4.41757
Phenylalanine	0.616899	0.444253	0.699785	0.498848	0.947714	0.814749	2.33206	2.68385	2.89472	3.89287	0.767578	0.377976	0.384976	0.343045	0.380455	1.49456	3.70173	8.06466	5.87916	7.67499		0.6415	2.52365	0.450806	5.36302		0.198132	1.11749	0.177865	2.76746		0.0886074	0.499759	0.0795437	1.23765		0.00880202	0.0660712		0.702738	2.12511
Phosphoric acid	15.222	21.2429	20.8287	14.0689	8.36989	261.92	481.61	185.698	408.448	126.883	58.081	24.0314	50.6793	22.5848	19.8422	178.89	285.619	381.695	384.164	569.215		15.9465	292.912	35.0437	359.917		5.32315	149.144	17.9079	144.186		2.38058	66.6994	8.00864	64.4821		0.501712	0.490712		2.19758	1.22875
Phosphoric acid monomethyl ester	1.24475	0.927728	0.919573	1.15917	0.456872	1.30086	11.3827	8.01813	11.4106	13.9723	3.08052	1.03894	1.3614	1.35457	0.648219	7.07733	7.94769	12.7721	7.01496	13.6928		0.94162	9.21692	1.49673	9.70098		0.306136	4.90454	0.932265	3.26109		0.136908	2.19337	0.416921	1.4584		0.0465518	0.858762		1.58953	1.05252
Proline	6.61374	2.8142	9.4859	5.10915	10.0049	9.87781	14.7574	33.7641	14.5236	38.7177	5.884	2.53142	4.11451	2.52501	2.94091	22.9642	22.1311	24.1899	21.0381	68.9637		6.80559	22.3281	3.59917	31.8574		3.01105	12.9676	1.43294	20.7751		1.34658	5.7993	0.640828	9.2909		0.0903343	0.409608		0.528855	1.42678
Pyroglutamic acid	123.357	61.1969	160.955	101.345	53.1055	382.656	282.501	257.054	301.052	515.04	56.9545	80.2697	63.3689	70.9705	58.7733	163.663	281.644	803.644	589.094	756.756		99.992	347.661	66.0674	518.96		44.631	104.723	9.60827	285.073		19.9596	46.8338	4.29695	127.488		0.00728262	0.242758		0.660727	1.49272
Pyruvic acid	0.0693049	0.00311814	0.0001	0.0001	0.0001	0.164422	0.0889827	0.0060384	0.0913115	0.0306044	0.0788001	0.0487286	0.0001	0.0001	0.0001	0.118907	0.1813	0.153152	0.292968	0.492694		0.0145446	0.0762718	0.0255657	0.247804		0.0306398	0.0615965	0.0364552	0.151663		0.0137025	0.0275468	0.0163033	0.0678258		0.914889	0.047184		1.75775	3.24896
Raffinose	0.0001	0.0001	0.0001	0.0001	0.0001	0.818635	0.416075	4.99052	0.814473	0.278016	0.0001	0.0001	0.0001	0.0001	0.0001	2.82678	8.38345	7.50344	6.32411	5.90085		0.0001	1.46354	0.0001	6.18773		0	1.98617	0	2.11833		0	0.888241	0	0.947344		0.19989	0.0066097		1	4.22791
Rhamnose	0.0474012	0.0461156	0.0644207	0.0477491	0.0514785	0.491017	0.784343	1.45892	0.504364	1.93999	0.0001	0.0001	0.0544736	0.0414817	0.0464827	0.904354	2.07966	1.98516	1.43911	1.55839		0.051433	1.03573	0.0285276	1.59333		0.00752965	0.640125	0.0263612	0.471629		0.00336736	0.286273	0.0117891	0.210919		0.0900815	0.155484		0.554655	1.53837
Ribonic acid	0.411209	0.535499	0.433621	0.307331	0.177182	5.08645	4.39115	8.53183	4.67218	7.74387	0.517113	0.518071	0.559965	0.496587	0.361315	7.79752	18.9194	20.0877	11.5698	32.1159		0.372969	6.0851	0.49061	18.0981		0.136197	1.91057	0.0758608	9.35217		0.060909	0.854432	0.033926	4.18242		0.403823	0.022698		1.31542	2.97416
Ribose	0.102332	0.016083	0.0575636	0.0015627	0.224321	0.820271	0.939485	1.3815	0.746109	4.53943	0.100957	0.0571244	0.0587202	0.0123848	0.0572965	0.872334	2.11078	2.57549	1.69139	3.0881		0.0803723	1.68536	0.0572965	2.06762		0.0895372	1.61438	0.0313262	0.847265		0.0400423	0.721975	0.0140095	0.378908		0.074914	0.651708		0.712888	1.22681
Serine	1.09639	0.637577	1.16643	1.0675	0.655753	7.83439	5.41592	5.21265	4.09372	2.96572	1.2082	0.640221	0.911115	0.750699	0.676539	5.57411	12.9827	3.97639	2.97763	4.41034		0.924728	5.10448	0.837355	5.98423		0.256453	1.81363	0.231949	4.02166		0.114689	0.811081	0.103731	1.79854		0.0441016	0.667488		0.905515	1.17235
Serine, O-acetyl-	0.0001	0.0001	0.0451125	0.0001	0.0001	0.0944814	0.199864	0.117317	0.170034	0.328272	0.0001	0.0001	0.0370479	0.0001	0.0001	0.0683674	0.41683	0.332378	0.273833	0.870659		0.0091025	0.181994	0.00748958	0.392414		0.0201302	0.0917893	0.0165236	0.296642		0.0090025	0.0410494	0.00738958	0.132662		0.0716764	0.168176		0.822804	2.15619
Shikimic acid	0.195081	0.141137	0.194164	0.166861	0.151293	0.176079	0.147276	0.113436	0.471059	0.23066	0.19228	0.129065	0.170303	0.158018	0.184759	0.132581	0.233605	0.268833	0.192233	0.516914		0.169707	0.227702	0.166885	0.268833		0.0245224	0.142672	0.0249251	0.147663		0.0109668	0.0638049	0.0111468	0.0660369		0.148168	0.666088		0.983371	1.18064
Sphingosine	0.632985	0.662851	0.671274	0.467941	0.390279	2.49721	2.04228	6.11992	2.66939	2.93608	0.540233	0.605156	0.592181	0.522102	0.455257	4.85928	4.53957	3.96626	3.96035	3.93804		0.565066	3.25298	0.542986	4.2527		0.127905	1.63534	0.0600527	0.423307		0.0572008	0.731345	0.0268564	0.189309		0.191938	0.222288		0.960925	1.30733
Succinic acid	0.939296	0.840092	0.856055	0.715195	0.642883	4.94535	4.81972	4.09856	4.74581	14.0906	0.739449	0.746239	0.862938	0.797254	0.849189	2.82781	5.08443	5.48943	3.71555	10.2388		0.798704	6.54	0.799014	5.47121		0.118345	4.23359	0.0568772	2.87011		0.0529255	1.89332	0.0254362	1.28355		0.111197	0.652783		1.00039	0.836577
Sucrose	1105.12	756.491	1259.26	1102.15	2041.85	8824.78	5937.69	1795.19	5686.82	4972.61	60.096	854.814	675.862	861.489	1074.48	1509.31	5507.61	4902.56	6075.2	4781.7		1252.98	5443.42	705.347	4555.27		477.879	2513.38	387.362	1779.53		213.714	1124.02	173.233	795.83		0.00342827	0.537057		0.562937	0.836841
Threonic acid	0.861948	0.581451	1.14261	0.65425	0.591105	19.163	15.458	14.2815	22.4746	68.5731	0.712861	0.581286	0.522771	0.42183	0.625759	9.94253	16.7364	42.2287	18.5232	42.1052		0.766273	27.99	0.572901	25.9072		0.238838	22.9145	0.109303	15.1844		0.106812	10.2477	0.0488818	6.79068		0.00894824	0.869669		0.747647	0.925588
Threonic acid-1,4-lactone	0.0710162	0.0738507	0.0727214	0.0576462	0.0384592	1.5796	1.42264	2.01747	1.8444	3.73921	0.0628089	0.0637093	0.0771709	0.0631178	0.0691382	1.35264	2.28117	3.62604	2.40181	3.10913		0.0627387	2.12066	0.067189	2.55416		0.0150588	0.933627	0.00615033	0.86578		0.0067345	0.417531	0.00275051	0.387189		0.0618035	0.468333		1.07093	1.20441
Threonine	4.33387	1.93965	7.35135	3.96838	5.18407	33.5209	30.7925	32.2162	39.3407	62.7096	2.43895	2.06471	1.77156	1.71642	2.42296	19.4671	57.5685	66.6835	52.7213	126.364		4.55546	39.716	2.08292	64.5608		1.96522	13.258	0.344232	38.88		0.878875	5.92918	0.153945	17.3877		0.00130883	0.213228		0.457235	1.62556
Tryptamine, 5-hydroxy-	0.731894	0.707653	0.680297	0.892648	1.95364	0.0001	0.0001	4.57603	0.0529065	0.209076	0.32676	0.907405	1.51516	2.76152	1.73392	2.40048	4.99972	2.21223	3.91878	1.4529		0.993226	0.967642	1.44895	2.99682		0.543204	2.01897	0.916652	1.43322		0.242928	0.902909	0.409939	0.640956		0.321563	0.104224		1.45883	3.09703
Tyrosine	0.336257	0.849119	0.860566	0.585665	0.72893	0.217798	2.24292	2.45633	2.62477	4.94695	0.316934	0.853903	1.14717	0.89872	0.576737	0.86991	0.907785	0.929545	2.71106	3.86315		0.672107	2.49775	0.758692	1.85629		0.218143	1.67925	0.319313	1.36835		0.0975567	0.750985	0.142801	0.611947		0.205498	0.526477		1.12883	0.743183
Uracil	0.284749	0.0001	0.0001	0.585665	0.899976	0.482837	1.22987	4.0164	1.10992	3.72825	0.827112	0.655202	0.0500806	0.616733	0.934537	1.90788	0.748947	0.514389	3.62405	5.96459		0.354118	2.11346	0.616733	2.55197		0.389565	1.63367	0.341992	2.27007		0.174219	0.730599	0.152943	1.0152		0.735847	0.734943		1.7416	1.20749
Urea	0.509263	0.450161	0.599996	0.339626	0.422603	0.0001	0.0001	0.0001	0.0001	6.71073	0.222914	0.311468	0.165764	0.159958	0.235539	0.0001	0.0001	0.0001	0.0001	0.0001		0.46433	1.34223	0.219128	0.0001		0.0973618	3.00108	0.0615612	0		0.0435415	1.34213	0.027531	0		0.0853824	0.346594		0.471924	7.45031e-05
Valine	9.90838	5.93218	15.3271	9.45641	15.7821	20.827	22.433	66.825	25.1395	52.501	12.6693	6.46576	5.43374	5.74894	6.0992	49.0492	41.7283	50.8182	40.4274	48.5192		11.2812	37.5451	7.28338	46.1084		4.19682	20.8732	3.03539	4.69311		1.87688	9.33477	1.35747	2.09882		0.122636	0.396908		0.64562	1.22808
unknown_mass:103@RI:1465.88	0.165476	0.139824	0.274465	0.312713	0.317551	13.4716	11.0403	10.5937	11.4397	30.9951	0.0986446	0.130711	0.142334	0.10833	0.00644508	7.11817	14.8166	18.3861	12.1193	17.9728		0.242006	15.5081	0.097293	14.0826		0.0837527	8.72724	0.0536714	4.65163		0.0374553	3.90294	0.0240026	2.08027		0.000966043	0.755474		0.402028	0.908079
unknown_mass:103@RI:1744.58	0.270375	0.261103	0.295577	0.214263	0.256944	1.55608	1.75606	1.08907	1.97666	4.9869	0.226189	0.228662	0.217748	0.203827	0.215031	0.742176	1.68561	1.78062	1.33639	2.66679		0.259652	2.27295	0.218292	1.64232		0.0294753	1.55209	0.00987494	0.702565		0.0131818	0.694117	0.00441621	0.314197		0.108696	0.431838		0.840707	0.722548
unknown_mass:103@RI:1786.25	0.0965135	0.0185447	0.0925709	0.0930674	0.0700347	0.400012	0.570754	25.6309	0.379747	1.89457	0.178793	0.0411559	0.163128	0.15966	0.118746	16.5479	58.8555	97.3164	46.9537	11.0512		0.0741462	5.77519	0.132297	46.1449		0.0328108	11.1175	0.0555687	34.9582		0.0146735	4.9719	0.0248511	15.6338		0.834646	0.0392715		1.78426	7.99021
unknown_mass:103@RI:2236.64	0.0432942	0.0351201	0.0483606	0.043061	0.042459	0.0668732	0.113966	0.108691	0.175611	0.141746	0.0001	0.0001	0.0001	0.0001	0.0001	0.110773	0.165898	0.26808	0.178156	0.192807		0.042459	0.121378	0.0001	0.183143		0.00473679	0.0404437	0	0.0567172		0.00211835	0.018087	0	0.0253647		0.0958381	0.0827102		0.00235521	1.50887
unknown_mass:103@RI:2352.82	1.02366	1.03522	0.839093	0.71259	0.514636	0.672618	1.08445	1.56891	0.598544	1.60753	1.12382	1.04948	1.06824	0.990935	0.851142	1.0217	2.03217	1.93858	1.54622	1.26392		0.82504	1.10641	1.01672	1.56052		0.219556	0.477392	0.104016	0.431242		0.0981885	0.213496	0.0465176	0.192857		0.0530623	0.153131		1.23233	1.41043
unknown_mass:103@RI:2912.07	0.0968558	0.138675	0.108811	0.10609	0.0466898	0.986738	0.515236	1.03472	0.690812	0.159465	0.189005	0.158203	0.120808	0.157422	0.0826143	0.731445	1.21038	1.11687	1.19717	0.716413		0.0994244	0.677395	0.14161	0.994455		0.0333942	0.359897	0.0408803	0.249591		0.0149344	0.160951	0.0182822	0.111621		0.0508705	0.144163		1.4243	1.46806
unknown_mass:104@RI:1791.45	0.0001	0.0001	0.0001	0.0001	0.0001	0.212072	0.177657	0.298685	0.181029	0.5032	0.0001	0.0001	0.0001	0.0001	0.0001	0.243873	0.527536	0.699943	0.514014	0.262281		0.0001	0.274529	0.0001	0.449529		0	0.13684	0	0.193847		0	0.0611969	0	0.0866911		0.0810987	0.137725		1	1.63746
unknown_mass:105@RI:2870.39	0.0939467	0.103719	0.0748868	0.0975818	0.0472884	0.253996	0.122756	0.590685	0.175133	0.285642	0.14238	0.129065	0.0967931	0.118626	0.0767551	0.395493	0.419718	0.41946	0.524572	0.226269		0.0834846	0.285642	0.112724	0.397102		0.0229222	0.182206	0.0261193	0.107757		0.0102511	0.0814852	0.0116809	0.0481904		0.0276126	0.272886		1.35023	1.39021
unknown_mass:117@RI:1368.66	0.0001	0.0001	0.0586463	0.0572989	0.0857477	0.428848	0.555024	3.99893	0.472971	0.766075	0.039689	0.0001	0.0388051	0.0001	0.0001	2.76706	3.95684	5.334	3.63989	5.61722		0.0403786	1.24437	0.0157588	4.263		0.0384808	1.54529	0.021444	1.19381		0.0172091	0.691075	0.00959005	0.53389		0.0895332	0.00861016		0.390277	3.42583
unknown_mass:117@RI:1455.48	0.0001	0.0001	0.0001	0.0001	0.0001	2.95265	2.79224	3.12358	2.05236	7.54413	0.0001	0.169892	0.140577	0.0001	0.0001	1.74519	4.7921	4.91935	3.08299	4.03238		0.0001	3.69299	0.0621537	3.7144		0	2.19127	0.0856003	1.32202		0	0.979966	0.0382816	0.591225		0.0187631	0.985534		621.537	1.0058
unknown_mass:117@RI:2387.39	0.0001	0.0001	0.0001	0.0001	0.0001	0.0860967	0.122602	0.349796	0.0815907	0.329883	0.0001	0.0001	0.0001	0.0001	0.0001	0.298393	0.240022	0.277446	0.215327	0.266106		0.0001	0.193994	0.0001	0.259459		0	0.134269	0	0.0324384		0	0.0600471	0	0.0145069		0.0576988	0.320205		1	1.33746
unknown_mass:117@RI:2871.56	0.0629734	0.115207	0.0514283	0.0409774	0.0676465	0.355226	0.199093	1.29092	0.253218	0.524615	0.114443	0.120011	0.0884464	0.106539	0.125386	0.834948	0.780714	0.770064	0.902879	0.36235		0.0676465	0.524615	0.110965	0.730191		0.0285399	0.445966	0.0143924	0.212276		0.0127635	0.199442	0.00643649	0.0949328		0.825343	0.379238		1.64037	1.39186
unknown_mass:129@RI:2376.18	0.0001	0.0001	0.0001	0.0001	0.0001	0.0572615	0.131392	0.138236	0.173699	0.683282	0.0001	0.0001	0.0001	0.0001	0.0001	0.0960605	0.184188	0.13847	0.0967763	0.297656		0.0001	0.236774	0.0001	0.16263		0	0.253174	0	0.0837386		0	0.113223	0	0.0374491		0.0576988	0.551424		1	0.686857
unknown_mass:129@RI:2743.27	3.36685	3.10517	2.45629	2.71632	2.48025	0.79982	0.435506	9.15961	0.57225	0.119518	2.05131	2.65176	7.23708	5.59958	1.90482	6.56223	3.44791	4.61203	6.47236	1.59631		2.82497	2.21734	3.88891	4.53817		0.399599	3.88865	2.3969	2.10277		0.178706	1.73906	1.07193	0.940386		0.499611	0.274197		1.37662	2.04667
unknown_mass:129@RI:2868.85	0.0780322	0.122756	0.0835484	0.0727523	0.0359153	0.371791	0.179199	1.29847	0.0476477	0.474277	0.132554	0.14668	0.126226	0.123997	0.160541	0.914393	0.787774	0.694374	0.766292	0.275985		0.0786009	0.474277	0.138	0.687764		0.0309466	0.489613	0.0153931	0.243482		0.0138397	0.218962	0.00688402	0.108889		0.00662761	0.4081		1.7557	1.45013
unknown_mass:129@RI:2884.2	0.0001	0.0001	0.0001	0.0001	0.0001	0.297351	0.051354	0.658833	0.22549	0.0001	0.0001	0.0001	0.0606238	0.0001	0.0001	0.382165	0.751835	0.927267	1.05464	0.557069		0.0001	0.246625	0.0122048	0.734595		0	0.260691	0.0270671	0.271833		0	0.116585	0.0121048	0.121567		0.0648077	0.0199813		122.048	2.97859
unknown_mass:129@RI:2920.37	0.377669	0.523519	0.275186	0.374874	0.164761	1.30393	0.630898	3.10611	0.995502	0.127894	0.703999	0.629356	0.379119	0.613869	0.247257	2.10433	2.83566	2.3836	2.97279	1.18266		0.343202	1.23287	0.51472	2.29581		0.133391	1.13509	0.192823	0.712957		0.0596543	0.50763	0.086233	0.318844		0.898106	0.114132		1.49976	1.86217
unknown_mass:129@RI:3465.19	0.0788878	0.0835333	0.0766913	0.0632025	0.0511792	0.306962	0.417	0.47574	0.350585	0.387572	0.0699375	0.079184	0.0815639	0.0726676	0.056248	0.300297	1.02555	0.818668	0.73594	0.699523		0.0706988	0.387572	0.0719202	0.715996		0.013275	0.0642369	0.00994826	0.264499		0.00593676	0.0287276	0.004449	0.118288		0.526287	0.0271558		1.01728	1.84739
unknown_mass:129@RI:3523.84	0.0578397	0.0513672	0.054135	0.0001	0.0001	0.190394	0.266794	0.146863	0.123183	0.181808	0.0473956	0.048564	0.0456875	0.0364084	0.0445139	0.094849	0.588504	0.288331	0.288129	0.220852		0.0327084	0.181808	0.0445139	0.296133		0.0298557	0.0546681	0.0047902	0.181513		0.0133519	0.0244483	0.00214224	0.0811752		0.0636557	0.214417		1.36093	1.62882
unknown_mass:133@RI:1680.56	0.0001	0.0001	0.0001	0.0001	0.0374117	2.23402	1.25239	2.64245	1.44871	3.06462	0.0001	0.0001	0.0431981	0.0001	0.0001	2.1457	3.463	4.32294	3.20594	3.30098		0.00756234	2.12844	0.00871963	3.28771		0.0166863	0.77157	0.0192741	0.776769		0.00746234	0.345057	0.00861963	0.347382		0.118546	0.0454128		1.15303	1.54466
unknown_mass:133@RI:1697.21	0.0903531	0.0154266	0.0001	0.170508	0.150844	4.44881	6.74002	5.32069	4.47155	13.0951	0.168197	0.115895	0.0805389	0.114	0.0267569	3.03863	8.42806	8.75068	6.54956	9.28406		0.0854463	6.81524	0.101078	7.2102		0.0770116	3.63212	0.0520503	2.54929		0.0344406	1.62433	0.0232776	1.14008		0.734575	0.847211		1.18294	1.05795
unknown_mass:133@RI:2151.94	0.0001	0.0508749	0.0001	0.0001	0.0001	0.338047	0.337271	0.186975	0.56253	0.357266	0.0001	0.0001	0.0001	0.036856	0.0001	0.0896565	0.0001	0.0001	0.0908378	0.122058		0.010255	0.356418	0.00745121	0.0605505		0.0227072	0.134069	0.0164378	0.0566925		0.010155	0.0599574	0.00735121	0.0253537		0.986564	0.0018868		0.726594	0.169886
unknown_mass:133@RI:2262.34	0.713413	0.826143	0.758792	0.438945	0.354663	2.49926	2.75646	3.69227	2.29554	6.0558	0.734632	0.718747	0.664812	0.615362	0.55623	2.81726	4.53379	5.19452	4.19349	4.35202		0.618391	3.45986	0.657957	4.21822		0.20836	1.54645	0.0737974	0.870912		0.0931815	0.691595	0.0330032	0.389484		0.126271	0.367334		1.06398	1.21919
unknown_mass:133@RI:2452.34	0.123551	0.124069	0.134255	0.111993	0.0839519	0.177715	0.222225	0.236145	0.144059	0.312809	0.125618	0.110298	0.106018	0.110717	0.0802706	0.121157	0.248044	0.182011	0.12339	0.187389		0.115564	0.21859	0.106584	0.172398		0.0193491	0.0640785	0.0164763	0.0525997		0.00865318	0.0286568	0.00736843	0.0235233		0.0351433	0.248047		0.922297	0.788682
unknown_mass:133@RI:2540.92	0.0001	0.0392229	0.0001	0.0001	0.0001	0.264221	0.227469	0.862629	0.245728	0.400012	0.0001	0.0001	0.0001	0.0001	0.0001	0.635038	0.147928	0.199984	0.333218	0.557706		0.00792458	0.400012	0.0001	0.374775		0.0174963	0.267408	0	0.215023		0.00782458	0.119588	0	0.0961611		0.126006	0.873451		0.012619	0.93691
unknown_mass:133@RI:2756.46	0.0718718	0.115699	0.0689319	0.069106	0.0522268	0.133951	0.655	2.35304	0.0479664	0.0850479	0.105581	0.14207	0.184507	0.150259	0.142378	0.906258	1.44045	1.68391	1.65509	0.420351		0.0755672	0.655	0.144959	1.22121		0.0237424	0.980835	0.0280973	0.545662		0.0106179	0.438643	0.0125655	0.244028		0.935021	0.292002		1.91828	1.86445
unknown_mass:153@RI:1597.55	0.0420963	0.0512031	0.084992	0.0963664	0.0573148	0.0969355	0.0905249	0.12961	0.176408	0.329561	0.0710935	0.0617339	0.0729243	0.0675943	0.0601541	0.0614441	0.127071	0.299469	0.389305	0.575234		0.0663945	0.164608	0.0667	0.290505		0.0231722	0.098287	0.00562039	0.206211		0.0103629	0.0439553	0.00251352	0.0922204		0.0828654	0.252806		1.0046	1.76483
unknown_mass:163@RI:1694.29	0.0001	0.0001	0.0001	0.0001	0.0001	0.0476497	0.0541299	0.0657754	0.040636	0.148512	0.0001	0.0001	0.0001	0.0001	0.0001	0.0446552	0.299386	0.764748	0.372369	0.229138		0.0001	0.0713405	0.0001	0.342059		0	0.0441208	0	0.265804		0	0.0197314	0	0.118871		0.0576988	0.0548511		1	4.79474
unknown_mass:174@RI:1578.16	0.0001	0.0001	0.0001	0.0001	0.0001	0.486109	0.452624	0.472073	0.364768	1.09918	0.0001	0.0001	0.0001	0.0001	0.0001	0.297182	0.640487	0.925495	0.662038	0.798954		0.0001	0.574951	0.0001	0.664831		0	0.29683	0	0.235426		0	0.132747	0	0.105286		0.0589397	0.610181		1	1.15633
unknown_mass:191@RI:1677.06	0.0001	0.0001	0.0001	0.0001	0.0001	0.753602	0.436432	1.95752	0.571772	1.16007	0.0001	0.0001	0.0001	0.0001	0.0001	0.708771	2.73587	4.09714	3.32779	2.84749		0.0001	0.975878	0.0001	2.74341		0	0.612629	0	1.25745		0	0.273976	0	0.562348		0.499964	0.0223002		1	2.81122
unknown_mass:204@RI:1705.04	0.404364	0.0599011	0.382287	0.567607	0.497277	0.941338	0.311054	0.368558	0.265807	0.330849	0.666044	0.38703	0.239713	0.410937	0.0716772	0.677616	0.816333	1.0989	0.942029	1.04275		0.382287	0.443521	0.35508	0.915526		0.194927	0.280743	0.220491	0.170993		0.087174	0.125552	0.0986068	0.0764704		0.121488	0.01241		0.928831	2.06422
unknown_mass:204@RI:2135.31	0.0001	0.0001	0.0001	0.0001	0.0001	0.826406	0.856362	1.28834	1.12363	1.20227	0.0670475	0.0001	0.0001	0.0001	0.0001	0.947105	2.15057	3.40605	2.3609	1.5023		0.0001	1.0594	0.0134895	2.07339		0	0.207641	0.0299398	0.929956		0	0.0928597	0.0133895	0.415889		0.173293	0.0445785		134.895	1.95713
unknown_mass:204@RI:2161.68	0.142203	0.109299	0.281322	0.256803	0.135281	5.27276	6.27212	7.41278	7.02875	10.1329	1.22362	0.110133	0.704056	0.203977	0.341004	5.59644	10.0562	12.3658	9.4799	6.56245		0.184982	7.22387	0.516557	8.81217		0.0782109	1.81997	0.455191	2.73972		0.034977	0.813913	0.203568	1.22524		0.552015	0.311714		2.79248	1.21987
unknown_mass:204@RI:2218.05	0.0747809	0.0594088	0.0590072	0.0637234	0.298695	2.85203	3.20461	9.10203	3.67461	4.68665	0.0724421	0.0483993	0.0563772	0.0492409	0.120894	7.14188	6.32433	5.61676	5.32094	2.95489		0.111123	4.70399	0.0694707	5.47176		0.105049	2.55346	0.0303228	1.57279		0.0469794	1.14194	0.0135608	0.703371		0.0606481	0.582734		0.625169	1.16322
unknown_mass:204@RI:2229.72	0.0001	0.0001	0.0001	0.0001	0.0001	0.103071	0.121831	1.35993	0.15617	0.199089	0.0001	0.0001	0.0001	0.0001	0.0001	1.03036	0.579198	0.823731	0.630586	0.436923		0.0001	0.388019	0.0001	0.700159		0	0.544545	0	0.230795		0	0.243528	0	0.103215		0.0576988	0.27185		1	1.80445
unknown_mass:204@RI:2297.7	0.882825	0.568322	0.703214	0.691754	1.81103	41.9594	68.759	39.0518	71.5585	54.8079	1.00456	0.519881	0.687949	0.650875	1.63627	55.4178	89.8027	81.4319	76.6493	96.5469		0.931428	55.2273	0.899906	79.9697		0.504338	14.8969	0.448482	15.7119		0.225547	6.66211	0.200567	7.02657		0.143089	0.0338942		0.966157	1.44801
unknown_mass:204@RI:2313.24	0.0001	0.0438181	0.0001	0.0001	0.0339698	0.400421	0.567978	1.98771	0.610974	1.46128	0.0001	0.0451069	0.0405623	0.0371545	0.0001	1.42568	1.93494	2.65346	1.93619	2.26747		0.0156176	1.00567	0.0246047	2.04355		0.0215317	0.686598	0.0225469	0.454758		0.00962927	0.307056	0.0100833	0.203374		0.0981984	0.0225627		1.57545	2.03202
unknown_mass:204@RI:2340.88	0.0778611	0.0751636	0.0754281	0.0522636	0.0429487	0.499197	0.480075	1.31335	0.580696	0.492891	0.0911306	0.0696358	0.0746815	0.0559555	0.0734349	1.13957	1.12278	1.38444	1.14526	1.07558		0.064733	0.673242	0.0729677	1.17353		0.0160123	0.360013	0.0125853	0.121046		0.00716091	0.161003	0.00562834	0.0541332		0.0561234	0.0185591		1.12721	1.7431
unknown_mass:204@RI:2414.13	0.120984	0.162143	0.11639	0.106437	0.0644978	0.558913	0.663284	1.73151	0.85718	1.10466	0.13448	0.175983	0.138966	0.123997	0.102926	1.23615	2.0941	3.18405	1.83611	2.61931		0.114091	0.983109	0.135271	2.19394		0.0349281	0.467164	0.0266693	0.744415		0.0156203	0.208922	0.0119269	0.332912		0.673021	0.0151008		1.18564	2.23164
unknown_mass:204@RI:2444.47	0.0001	0.0001	0.0001	0.0001	0.0001	0.134155	0.105638	0.388183	0.145652	0.158498	0.0001	0.0001	0.0001	0.0001	0.0001	0.272431	0.344952	0.353389	0.277792	0.309447		0.0001	0.186425	0.0001	0.311602		0	0.114463	0	0.0372172		0	0.0511894	0	0.016644		0.0645183	0.0484992		1	1.67146
unknown_mass:204@RI:2527.29	0.0622889	0.0516955	0.0680297	0.0500063	0.0501317	0.0948904	0.0333107	1.42765	0.0682047	0.406014	0.0475883	0.0544904	0.0543272	0.0589398	0.0675757	0.982933	0.389555	0.467304	0.44803	0.263556		0.0564304	0.406014	0.0565843	0.510276		0.00824964	0.590246	0.00736151	0.275939		0.00368935	0.263966	0.00329217	0.123404		0.0656959	0.729741		1.00273	1.25679
unknown_mass:204@RI:3088.3	1.20659	0.71471	1.03524	0.811561	2.75365	11.6447	16.0021	10.6056	18.1173	1.93774	1.20358	0.726978	0.764387	0.738314	2.67627	13.4371	30.2688	22.9166	22.2955	14.3471		1.30435	11.6615	1.22191	20.653		0.832612	6.24869	0.837206	6.93037		0.372355	2.7945	0.37441	3.09936		0.272754	0.0633188		0.936792	1.77104
unknown_mass:204@RI:3471.77	0.0865884	0.0792664	0.101413	0.0713632	0.0624028	0.0001	0.0001	0.0001	0.0001	0.0001	0.0568362	0.0877444	0.094743	0.0852016	0.0689429	0.0001	0.0001	0.0001	0.0001	0.0001		0.0802067	0.0001	0.0786936	0.0001		0.0148871	0	0.0154489	0		0.00665771	0	0.00690897	0		0.102293			0.981135	1
unknown_mass:205@RI:1577.46	0.0001	0.0001	0.0001	0.0001	0.0001	0.538462	0.457868	0.734528	0.414806	1.0747	0.0001	0.0001	0.0001	0.0001	0.0001	0.566844	1.09261	1.51836	0.989098	1.19955		0.0001	0.644072	0.0001	1.07329		0	0.270189	0	0.345679		0	0.120832	0	0.154592		0.0576988	0.060152		1	1.66642
unknown_mass:205@RI:1979.57	1.47885	1.12581	1.11211	0.798018	1.07955	3.73652	3.19597	3.34506	4.32638	3.99661	0.4518	0.879584	1.31806	0.849927	0.767551	2.8491	3.18318	4.0136	5.00465	4.0174		1.11887	3.72011	0.853384	3.81359		0.241955	0.46359	0.310345	0.840807		0.108206	0.207324	0.13879	0.37602		0.019984	0.833107		0.76272	1.02513
unknown_mass:205@RI:2116.3	0.163594	0.159025	0.111157	0.0906365	0.0812583	1.24176	1.19255	0.925385	0.961719	2.63036	0.0980666	0.152606	0.133548	0.125639	0.128902	0.835121	1.08909	1.25281	1.23764	1.14441		0.121134	1.39036	0.127752	1.11181		0.0382697	0.706887	0.0196108	0.168708		0.0171147	0.316129	0.00877022	0.0754485		0.307693	0.416361		1.05463	0.799661
unknown_mass:205@RI:2122.34	0.202952	0.208423	0.134616	0.116855	0.109691	1.62193	1.5343	1.17598	1.26816	3.1574	0.0930573	0.180428	0.171475	0.139963	0.185345	1.05234	1.38783	1.6786	1.54732	1.65463		0.154507	1.75155	0.154054	1.46414		0.0476331	0.807058	0.038397	0.257198		0.0213022	0.360927	0.0171717	0.115022		0.0890308	0.469785		0.997063	0.835912
unknown_mass:205@RI:2395.16	0.0001	0.0001	0.0001	0.0001	0.0365138	0.0001	0.0001	0.123572	0.0492413	0.0737726	0.0001	0.0001	0.0001	0.0001	0.0001	0.0965798	0.110064	0.13366	0.0985359	0.389438		0.00738277	0.0493571	0.0001	0.165656		0.0162848	0.0523365	0	0.125966		0.00728277	0.0234056	0	0.0563335		0.0804145	0.0930377		0.0135451	3.35627
unknown_mass:217@RI:1580.6	0.648044	0.760662	0.843243	0.0001	0.0001	0.469953	0.468509	1.10891	0.636112	0.497079	0.908802	0.843861	1.20384	0.168613	0.781278	0.766061	2.0434	4.11865	0.881544	0.318371		0.45043	0.636112	0.781278	1.62561		0.416891	0.273206	0.378845	1.53225		0.186439	0.122182	0.169425	0.685243		0.817692	0.192937		1.73452	2.55553
unknown_mass:217@RI:1780.3	0.0443209	0.466572	0.0548568	0.0404565	0.151552	0.279763	0.514619	105.176	0.324132	1.02766	1.21745	0.88123	1.25655	1.01914	0.640993	70.0354	144.279	161.087	124.459	128.633		0.151552	21.4645	1.00307	125.699		0.181954	46.7972	0.253188	34.3006		0.0813721	20.9284	0.113229	15.3397		0.0938689	0.00385707		6.61869	5.85613
unknown_mass:217@RI:2003.2	0.779295	0.829261	0.887814	0.608237	0.454927	2.62564	2.33051	2.93509	2.98953	3.34973	0.577803	0.76089	0.698638	0.654605	0.83083	2.91141	2.82187	3.01039	4.42664	2.57628		0.711907	2.8461	0.704553	3.14932		0.177513	0.386188	0.097102	0.731955		0.0793861	0.172708	0.0434253	0.32734		0.0671538	0.436361		0.989671	1.10654
unknown_mass:217@RI:2013.32	0.253776	0.308368	0.369201	0.194643	0.216689	9.65694	8.33322	4.21351	14.6159	12.8773	0.101342	0.255825	0.276175	0.22994	0.222258	3.43602	5.65143	6.77641	10.1806	9.57088		0.268535	9.93938	0.217108	7.12308		0.0708628	4.06037	0.0681559	2.79378		0.0316908	1.81585	0.0304803	1.24941		0.0228927	0.237177		0.80849	0.716652
unknown_mass:217@RI:2276.5	0.0001	0.0339713	0.0001	0.0001	0.0001	0.151129	0.196317	0.668753	0.196009	0.28607	0.0805341	0.0426375	0.0685313	0.0559555	0.0619146	0.314317	1.6609	2.56713	3.06231	3.44981		0.00687426	0.299656	0.0619146	2.2109		0.0151477	0.212072	0.0141207	1.25362		0.00677426	0.0948417	0.00631499	0.560635		0.0145456	0.00991256		9.00673	7.37812
unknown_mass:217@RI:2362.18	9.44481	8.39846	10.2292	8.18211	11.6906	5.16171	4.39315	10.4848	6.07644	19.3152	8.1401	10.3626	6.5793	7.78274	8.85008	8.03135	12.7472	13.4642	13.4543	25.4266		9.58902	9.08627	8.34296	14.6247		1.43561	6.18615	1.39656	6.44972		0.642024	2.76653	0.624559	2.8844		0.0225616	0.203222		0.870053	1.60954
unknown_mass:217@RI:2411.42	0.090182	0.143599	0.0979844	0.099839	0.0495331	0.314734	0.410986	1.29049	0.573685	0.388192	0.161839	0.153594	0.178796	0.142649	0.0910124	0.938624	1.29766	1.68138	1.32562	1.81015		0.0962274	0.595618	0.145578	1.41069		0.0334554	0.399794	0.0332344	0.344857		0.0149617	0.178793	0.0148629	0.154225		0.546421	0.00867003		1.51286	2.36844
unknown_mass:217@RI:2775.64	0.0742675	0.0789382	0.0766913	0.101923	0.0649467	0.0001	0.0001	0.0001	0.0336243	0.0001	0.08169	0.126596	0.123298	0.122207	0.0679663	4.28688	3.8702	3.56604	6.74971	2.96158		0.0793533	0.00680486	0.104351	4.28688		0.0136935	0.0149925	0.0274317	1.45904		0.00612392	0.00670486	0.0122678	0.652502		0.00736938	0.000176774		1.31502	629.974
unknown_mass:217@RI:2849.53	0.79367	0.721275	0.528538	0.718147	0.266671	0.268515	0.059219	0.929051	0.184535	0.36033	0.839442	0.938025	0.717236	0.942142	0.417368	0.964586	0.433195	0.362249	1.1589	0.289689		0.60566	0.36033	0.770843	0.641723		0.213442	0.336692	0.21784	0.392819		0.095454	0.150573	0.0974211	0.175674		0.772429	0.258578		1.27273	1.78093
unknown_mass:217@RI:2916.68	0.398375	0.53911	0.31687	0.373311	0.169849	1.45444	0.730984	3.43046	1.13335	0.151411	0.727118	0.62771	0.410456	0.640728	0.280264	2.32397	3.31282	2.59068	3.40873	1.28209		0.359503	1.38013	0.537255	2.58366		0.133928	1.24513	0.185108	0.862263		0.0598942	0.55684	0.0827827	0.385616		0.622082	0.113489		1.49444	1.87204
unknown_mass:217@RI:3444.42	0.0889841	0.0464439	0.12018	0.0453182	0.0426494	0.590816	0.68765	0.607722	0.539742	0.606482	0.0001	0.0365464	0.0427588	0.032678	0.0001	0.411589	1.63812	1.18168	1.27767	1.0931		0.0687151	0.606482	0.0224367	1.12043		0.034577	0.0531259	0.0207052	0.447124		0.0154633	0.0237586	0.00925963	0.19996		0.235918	0.0340522		0.326517	1.84743
unknown_mass:218@RI:1414.08	0.0438076	0.0444745	0.0470975	0.0392411	0.0357656	0.0717813	0.102862	0.320251	0.158241	0.494502	0.0456617	0.0001	0.0001	0.0443168	0.0001	0.168755	0.367093	0.760698	0.432194	0.497155		0.0420772	0.229528	0.0180557	0.445179		0.00452283	0.176389	0.0245914	0.215017		0.00202267	0.0788834	0.0109976	0.0961587		0.18862	0.121165		0.429108	1.93955
unknown_mass:219@RI:2766.05	0.0001	0.0001	0.0001	0.0001	0.0001	0.0001	0.0001	1.52038	0.0001	0.0001	0.0001	0.0001	0.0001	0.0001	0.0001	0.567017	0.285588	0.275927	0.662918	0.270567		0.0001	0.304157	0.0001	0.412403		0	0.679891	0	0.188075		0	0.304057	0	0.0841095		0.069878	0.740349		1	1.35589
unknown_mass:219@RI:3056.73	0.0672515	0.052516	0.081383	0.0381993	0.0366635	0.392446	0.392634	0.232694	0.311543	0.332329	0.0468176	0.0437899	0.0446625	0.03611	0.042845	0.145043	1.19658	0.987262	0.974361	0.260369		0.0552026	0.332329	0.042845	0.712723		0.0191743	0.0663512	0.00404162	0.475613		0.00857501	0.0296732	0.00180747	0.212701		0.153439	0.114468		0.77614	2.14463
unknown_mass:243@RI:2011.59	0.0001	0.0001	0.0001	0.0001	0.0001	0.544597	0.695515	0.411474	0.576712	0.298634	0.0001	0.0001	0.0001	0.0001	0.0001	0.541574	0.470418	0.323771	0.443411	0.176873		0.0001	0.505386	0.0001	0.391209		0	0.153574	0	0.143263		0	0.0686803	0	0.064069		0.0751035	0.25878		1	0.77408
unknown_mass:249@RI:3171.14	0.528771	0.472644	0.642944	0.318964	0.175685	1.07488	0.64817	1.93488	0.993749	0.166552	0.669126	0.47675	0.462	0.444511	0.235539	1.07986	3.88849	3.01824	2.58283	1.03606		0.427802	0.963645	0.457585	2.32109		0.182962	0.650279	0.153795	1.24531		0.0818229	0.290814	0.0687794	0.556921		0.154818	0.0627321		1.06962	2.40866
unknown_mass:259@RI:3254.92	0.0001	0.0001	0.0001	0.0001	0.0001	0.326186	0.138795	0.469701	0.297679	0.30809	0.0001	0.0001	0.0001	0.0001	0.0001	0.292682	0.55802	0.882966	0.641363	0.399318		0.0001	0.30809	0.0001	0.55487		0	0.117489	0	0.228078		0	0.0525428	0	0.101999		0.199798	0.0636933		1	1.801
unknown_mass:275@RI:1676.79	0.0001	0.0001	0.0001	0.0001	0.0001	1.99311	1.0408	0.957518	1.40935	2.81496	0.0001	0.0001	0.0001	0.0001	0.0001	0.832525	1.74562	2.56789	2.18758	3.05272		0.0001	1.64315	0.0001	2.07727		0	0.771877	0	0.846135		0	0.345194	0	0.378403		0.0576988	0.421313		1	1.2642
unknown_mass:303@RI:1720.49	0.0001	0.0001	0.0001	0.0001	0.0001	0.323936	0.288076	0.643952	0.347876	0.76833	0.0001	0.0001	0.0001	0.0001	0.0001	0.463341	0.63407	1.16548	0.656099	0.708127		0.0001	0.474434	0.0001	0.725422		0	0.217087	0	0.262575		0	0.0970843	0	0.117427		0.0580554	0.13811		1	1.52903
unknown_mass:318@RI:2409.9	0.179851	0.307547	0.179909	0.214958	0.0929307	0.259517	0.423169	0.501403	0.476636	0.286714	0.333696	0.324967	0.38029	0.297683	0.188275	0.426647	0.678673	0.631848	0.793786	1.19987		0.195039	0.389488	0.304982	0.746164		0.0773636	0.110351	0.0717097	0.286281		0.0345981	0.0493503	0.0320695	0.128029		0.562937	0.0316437		1.5637	1.91576
unknown_mass:341@RI:1291.28	0.139294	0.158533	0.36505	0.385118	0.251856	0.251746	0.353926	0.28704	0.484763	0.379816	0.178793	0.333692	0.336506	0.356176	0.485725	0.312932	0.273074	0.237702	0.543487	0.834328		0.25997	0.351458	0.338178	0.440305		0.113602	0.0903782	0.108996	0.250569		0.0508045	0.0404183	0.0487445	0.112058		0.0244738	0.47711		1.30083	1.25279
unknown_mass:70@RI:1462.02	0.24522	0.253554	0.833318	0.479401	0.758111	0.67589	1.23728	2.77163	3.47223	11.1603	0.14026	0.205121	0.176746	0.13489	0.333582	0.483418	2.14223	5.05022	3.22639	12.2912		0.513921	3.86346	0.19812	4.63869		0.275148	4.2322	0.0809345	4.58867		0.12305	1.8927	0.036195	2.05212		0.00155547	0.788288		0.385507	1.20066
unknown_mass:72@RI:1699.65	0.0001	0.0001	0.00775935	0.0487909	0.0541722	1.15361	2.3959	1.98124	1.60026	4.24434	0.0479903	0.0745745	0.0224045	0.0434215	0.0515607	0.979818	3.01344	3.03393	2.14535	2.90485		0.0221845	2.27507	0.0479903	2.41548		0.0269937	1.19289	0.0186747	0.882272		0.012072	0.533479	0.00835158	0.394564		0.096589	0.837708		2.16324	1.06172
unknown_mass:84@RI:1470.63	0.097198	0.0646604	0.293231	0.325562	0.474081	0.121885	0.163161	0.266121	0.430263	0.705511	0.0585702	0.106676	0.163128	0.122804	0.10527	0.14937	0.313184	1.04979	1.63684	1.82195		0.250947	0.337388	0.11129	0.994226		0.169916	0.237706	0.0376053	0.754778		0.0759887	0.106305	0.0168176	0.337547		0.0673014	0.100539		0.443479	2.94683
unknown_mass:86@RI:1413.71	1.15748	0.531561	0.425862	0.437208	0.346582	2.5921	0.905711	0.95342	0.45592	1.05182	1.27313	0.522351	0.383072	0.35155	0.299013	1.64289	1.39361	1.29053	1.09247	1.4886		0.579738	1.1918	0.565824	1.38162		0.329567	0.815573	0.403941	0.207217		0.147387	0.364735	0.180648	0.0926705		0.208907	0.627566		0.975998	1.15928
unknown_mass103@RI1562.26	0.0001	0.0001	0.0001	0.0001	0.0001	0.0758714	0.10808	0.174682	0.0680454	0.113719	0.0716715	0.0001	0.0392444	0.0001	0.0001	0.0988299	0.23553	0.273142	0.209829	0.26005		0.0001	0.10808	0.0222432	0.215476		0	0.042154	0.0324159	0.0695569		0	0.0188518	0.0144968	0.0311068		0.0637566	0.0183522		222.432	1.99368
unknown_mass103@RI2378.89	0.0804279	0.0748353	0.0770522	0.0618134	0.0673411	0.279763	0.462648	0.579902	0.2776	2.09398	0.103847	0.0870859	0.0821497	0.0841571	0.0693335	0.408647	0.730656	0.680957	0.553165	0.712589		0.072294	0.738779	0.0853145	0.617203		0.00757684	0.76835	0.0123827	0.135676		0.00338847	0.343617	0.0055377	0.0606759		0.0610276	0.736514		1.18011	0.835436
unknown_mass129@RI1568.02	0.825156	0.67401	1.043	0.443633	0.35601	2.04362	1.95207	1.46	2.32996	5.41761	0.183225	0.477902	0.436814	0.235312	0.302919	1.01945	3.88656	5.38083	3.9852	5.43015		0.668362	2.64065	0.327234	3.94044		0.279749	1.58371	0.126973	1.79102		0.125108	0.708258	0.056784	0.800969		0.00104407	0.258765		0.489606	1.49222
unknown_mass129@RI2575.16	0.259765	0.21269	0.278434	0.23371	0.192745	0.513717	0.45247	2.87363	0.43122	0.487092	0.197289	0.230638	0.202226	0.222181	0.186517	2.32536	1.81236	1.53582	1.10435	0.932166		0.235469	0.951626	0.20777	1.54201		0.0345819	1.0749	0.0181857	0.559066		0.0154655	0.48071	0.00813291	0.250022		0.013406	0.307623		0.882367	1.6204
unknown_mass135@RI1507.35	0.0001	0.0001	0.0001	0.0001	0.0001	4.88563	3.11995	7.24328	3.43382	7.5815	0.0001	0.0001	0.0001	0.0328272	0.0001	4.66525	9.81268	12.4365	9.04177	11.7644		0.0001	5.25284	0.00664545	9.54411		0	2.08431	0.0146361	3.05872		0	0.932132	0.00654545	1.3679		0.0957468	0.0319914		66.4545	1.81695
unknown_mass174@RI1525	37.6704	32.6761	24.2765	19.7631	20.7155	48.9514	48.8776	77.0064	54.778	87.2872	67.9675	40.7241	36.5505	20.9427	73.8087	58.0659	128.885	98.7426	81.6011	178.316		27.0203	63.3801	47.9987	109.122		7.83198	17.6758	22.2537	46.5033		3.50257	7.90485	9.95218	20.7969		0.835763	0.0738222		1.77639	1.72171
unknown_mass190@RI1118.94	3.87988	3.77623	2.69195	0.0001	0.0001	91.1363	75.9965	61.869	67.032	126.37	1.37968	1.42218	1.04042	0.0001	0.0001	43.6478	92.0299	93.3636	66.8577	140.191		2.06965	84.4807	0.768495	87.2181		1.94568	25.9167	0.716877	35.9861		0.870134	11.5903	0.320597	16.0935		0.0235605	0.893631		0.371316	1.0324
unknown_mass191@RI1763.11	0.203637	0.187909	0.226465	0.0446237	0.188256	1.35198	1.02631	10.4369	0.896223	1.65489	0.295548	0.250722	0.274857	0.132353	0.23837	7.18827	21.8648	21.0061	15.1629	125.011		0.170178	3.07327	0.23837	38.0465		0.0719249	4.12698	0.0632313	48.9665		0.0321658	1.84564	0.0282779	21.8985		0.0381586	0.150179		1.40071	12.3798
unknown_mass204@RI2462.65	0.121155	0.129813	0.134796	0.0960191	0.06779	0.347045	0.322466	1.13673	0.401101	0.333104	0.0963326	0.116883	0.104261	0.0971388	0.0951138	0.862468	0.909068	0.753357	0.798844	0.799591		0.109915	0.508089	0.101946	0.824666		0.027879	0.35272	0.00907973	0.0611009		0.0124679	0.157741	0.00406058	0.0273251		0.0650201	0.0833722		0.927499	1.62307
unknown_mass217@RI1815.89	0.0001	0.0001	0.0001	0.0001	0.0001	0.0001	0.0001	44.3739	0.0001	0.0001	0.0001	0.0001	0.0001	0.0001	0.0001	1210.86	743.25	958.44	332.614	56.6457		0.0001	8.87486	0.0001	660.363		0	19.8446	0	466.547		0	8.87476	0	208.646		0.0630989	0.0142367		1	74.4082
unknown_mass223@RI2875.11	0.0001	0.0001	0.0001	0.0001	0.0001	0.208391	0.0001	0.0001	0.155054	0.0001	0.0001	0.0001	0.0001	0.0001	0.0001	0.883664	1.03903	1.01992	1.20992	0.265787		0.0001	0.072749	0.0001	0.883664		0	0.10125	0	0.364321		0	0.0452805	0	0.162929		0.0590351	0.00136362		1	12.1467
unknown_mass254@RI1742.41	0.139979	0.119146	0.147608	0.101923	0.127164	0.447457	0.777095	1.30731	0.796784	0.704544	0.101342	0.0913661	0.133548	0.0946021	0.0736302	0.739753	1.7023	2.24362	1.75363	1.78753		0.127164	0.806639	0.0988977	1.64536		0.0179137	0.312682	0.0219103	0.550729		0.00801125	0.139836	0.0097986	0.246294		0.00860898	0.0181081		0.777719	2.03978
unknown_mass281@RI1148.73	2.86888	2.9276	3.18548	4.18786	4.07743	25.1482	22.8268	32.139	22.0222	56.8365	3.70707	3.2016	2.91639	3.58861	4.66019	19.8163	43.7129	72.0633	46.3921	70.43		3.44945	31.7945	3.61477	50.4829		0.636133	14.5543	0.663428	21.6021		0.284487	6.50888	0.296694	9.66076		0.0950305	0.147312		1.04793	1.58779
unknown_mass333@RI1797.58	0.403166	0.491025	0.383456	0.30872	0.4027	1.81907	1.65042	2.38991	2.33617	5.57933	0.444093	0.49848	0.492605	0.458686	0.437875	1.35766	4.08969	4.01259	3.50638	6.57838		0.397813	2.75498	0.466348	3.90894		0.0649706	1.61103	0.0277787	1.86014		0.0290557	0.720473	0.012423	0.831879		0.172568	0.325017		1.17228	1.41886
unknown_mass333@RI1800.95	0.0001	0.0001	0.0517892	0.0001	0.0546211	0.783664	0.813336	0.240458	0.771128	2.75922	0.0001	0.0001	0.0001	0.0001	0.0001	0.129465	0.448277	0.577422	0.508735	0.415975		0.0213421	1.07356	0.0001	0.415975		0.0291041	0.97195	0	0.171611		0.0130158	0.434669	0	0.0767466		0.0984864	0.174606		0.00468558	0.387472
unknown_mass345@RI1836.38	89.3978	62.1722	102.541	79.7291	109.471	343.576	402.905	38.9787	350.078	1024.31	31.2136	51.8683	41.5415	45.208	44.6021	39.45	118.143	154.579	159.699	185.003		88.6622	431.97	42.8867	131.375		18.7596	360.788	7.53443	56.6611		8.38955	161.35	3.3695	25.3396		8.08388e-05	0.102975		0.483709	0.30413
unknown_mass394@RI1961.96	0.0001	0.23304	0.0001	0.0001	0.0001	0.121067	0.139566	18.8456	0.225809	0.156565	0.28553	0.339454	0.462	0.387212	0.33241	15.1537	17.856	28.3053	23.5371	34.3232		0.046688	3.89773	0.361321	23.835		0.104174	8.35623	0.06683	7.76511		0.046588	3.73702	0.0298873	3.47266		0.0515083	0.00449258		7.73907	6.11511
unknown_mass89@RI2247.01	0.0001	0.0554701	0.10809	0.0001	0.0001	0.56014	0.481617	0.463663	0.72842	1.18584	0.0001	0.0001	0.015522	0.0001	0.0001	0.42509	0.641129	1.0146	0.497518	0.709402		0.0327719	0.683936	0.00318441	0.657548		0.0484518	0.299443	0.00689695	0.229179		0.0216683	0.133915	0.00308441	0.102492		0.0567324	0.879534		0.0971688	0.961418
Comments:	Sucrose is slightly overloaded, but the differences are at least as stated
	single missing values within one replicate group are replaced by the average of the others
	if more than one missing value, the zeros were replaced by 0.0001 (low intensity threshold), to calculate the fold change
	all values are normalized by an internal standard and fresh weight
